# Supplementary material for: Modeling geographic distribution of arbuscular mycorrhizal fungi from molecular evidence in soils of Argentinean Puna using a maximum entropy approach
Source: PeerJ. 2023 Jan 12;11:e14651. doi: 10.7717/peerj.14651 (PMC9840858; doi:10.7717/peerj.14651)
Supplement: Supplemental Information 13 — Variables importance was calculated by MaxEnt as a percent contribution and as a percent contribution after permutation of all variable values. (A) cloglog output table; (B) cumulative output table. The considered variables were bio7, bio15, land cover, soil type, nutrient retention, quantity of nutrients. AUC scores are 0.981 sd 0.003 for the cloglog model and 0.983 sd 0.003 for the cumulative model. [file peerj-11-14651-s013.xlsx]

## Sheet: Sheet1
A
Variable	Percent contribution	permutation importance
Bio7	63.7	83
Soil type	18.8	13.1
Land cover	13	0.4
Nutrient retention	2.5	1.4
Nutrient quantity	1.9	1.8
Bio15	0.1	0.3
B
Variable	Percent contribution	permutation importance
Bio7	60.5	73.6
Soil type	17.9	20.5
Land cover	15.2	2.6
Nutrient retention	4.4	0.8
Nutrient quantity	1.9	2.2
Bio15	0.1	0.3
