# Supplementary material for: Modeling geographic distribution of arbuscular mycorrhizal fungi from molecular evidence in soils of Argentinean Puna using a maximum entropy approach
Source: PeerJ. 2023 Jan 12;11:e14651. doi: 10.7717/peerj.14651 (PMC9840858; doi:10.7717/peerj.14651)
Supplement: Supplemental Information 15 [file peerj-11-14651-s015.csv]

feature	Unto4_A	Unto4_B	Unto4_C	Unto4_D	Unto6_A	Unto6_B	Unto6_C	Unto6_D	PS_A	PS_B	PS_C	PS_D	PdM_A	PdM_B	PdM_C	PdM_D	CaI_A	CaI_B	CaI_C	CaI_D	CRM_A	CRM_B	CRM_C	CRP_A	CRP_B	CRP_C	CRPpapa_A	CRPpapa_B	CRPpapa_C
82de4497e74accf4bf53fb68335c8425	0	0	0	0	0	0	0	0	22	25	88	43	0	0	0	0	0	0	0	22	0	0	0	0	0	0	0	0	0
868bb16988ccaf1f1de6369b23334bf3	0	0	0	0	0	0	0	0	0	0	0	0	0	0	0	0	0	0	0	0	0	0	0	0	1	0	0	0	0
efc1a6083d1b3477b4a75b64a0f0075b	0	0	0	0	0	0	7	0	0	0	0	0	0	0	0	0	0	0	0	0	0	0	0	0	0	0	0	0	0
925defb6ae4df791c1ba1c4f27dff450	0	0	0	0	0	0	0	0	0	0	0	0	0	0	0	120	0	0	0	0	0	0	0	0	0	0	0	0	0
002414457dbcfaadb75c10b46304a154	0	0	0	0	0	0	0	0	0	0	0	0	0	0	0	0	1339	0	0	0	0	0	0	0	0	0	0	0	0
3db1742a42324b4c2fb3f1675aeaeb6a	0	0	0	0	0	0	0	0	0	0	0	0	0	0	0	0	0	9	0	0	0	0	0	9	14	0	0	24	0
74b27e087ea9f915a3ce6a44d92903ba	0	0	0	0	0	0	0	0	0	0	0	0	0	0	0	0	0	0	12	0	0	0	0	0	0	0	0	0	0
814f67e0b7b92872b9fce8ab8f699134	0	0	0	0	0	0	0	0	7	0	0	0	0	0	0	0	0	0	0	0	0	0	0	0	0	0	0	0	0
e9ecb4ac8c089893991e705b5998d4b7	0	0	0	0	0	0	0	0	0	0	0	0	0	0	0	0	0	0	0	0	4	0	0	0	0	0	0	0	0
402532e5b0b984345051f8e37bc245e7	0	0	0	0	0	0	0	0	4	0	0	0	0	0	0	0	0	0	0	0	0	0	0	0	0	0	0	0	0
991f999fbba72bc62258e9294fcf13a7	0	0	0	0	0	70	0	0	0	0	0	0	0	3	0	0	0	0	16	10	0	0	0	0	0	0	0	0	0
7c7be970adf3cd39dc4f9e5278d5389f	0	0	0	0	0	0	0	0	0	0	0	0	0	0	0	0	0	0	11	0	0	0	0	0	0	0	0	3	0
63bf302b3d0950c1dddecec7921da755	0	0	0	0	0	228	0	0	0	0	0	0	0	0	0	0	0	128	0	0	0	0	0	0	0	0	0	0	0
9240435b130aabba01f3d6efa703b8da	0	0	0	0	0	0	0	0	0	0	0	0	0	0	0	0	0	0	0	0	0	41	0	45	54	26	0	108	54
e79d3e93f21e4683a4225800fe89bb0d	0	0	0	0	0	0	0	0	0	0	0	0	0	0	0	0	0	14	0	0	0	0	0	0	0	0	0	0	0
c78bceaf3c96cf3b25447853860cbf6e	0	0	0	0	0	0	0	0	0	0	0	0	0	0	0	7	0	0	0	0	0	0	0	0	0	0	0	0	0
21108c785da0472d856232b2a04b490e	0	0	0	0	0	0	0	0	0	0	0	0	0	0	0	0	0	0	0	194	0	0	0	0	0	0	0	0	0
d36eb282d91929df71ebfa2eea69e75b	0	0	0	0	0	0	0	0	0	0	0	0	0	0	0	0	0	10	0	0	0	0	0	0	0	0	0	0	0
272ad3a4ece54ab430743250dc5b5aaa	0	0	0	0	0	0	0	0	0	0	0	0	0	6	0	0	0	0	86	51	31	0	31	64	71	0	0	18	0
10714f58ffd989d5fd3b73d574fbf5cf	0	0	0	0	7	6	0	13	110	38	171	0	0	15	412	28	22	25	13	275	13	34	14	0	9	0	370	14	0
d4656773d16da3945306cbd2eaf07fae	0	0	0	0	0	0	0	0	0	0	0	0	0	0	0	0	0	0	0	0	15	0	0	0	0	0	0	0	0
2c365ede0cb229245cf8d7b7cf540e93	0	0	0	0	0	0	0	0	0	0	0	0	0	0	0	0	0	0	0	0	0	0	0	0	0	0	2	0	0
d1da71f752d6e06f3ccd1f9dfac4d5d4	0	0	0	0	0	0	0	0	0	0	0	0	0	0	0	0	0	0	0	0	0	0	6	10	26	21	0	0	0
1a4c572d3f0d760726ece690c8c4fba4	0	0	0	0	0	0	0	0	0	0	0	0	0	0	0	0	0	0	0	0	7	510	25	0	10	126	0	251	184
920e3d9ea21db0a408533ddc5692e1bd	0	0	0	0	0	0	0	0	0	0	0	0	0	0	0	0	0	0	0	0	0	0	72	0	0	0	0	0	0
b1111a9e2f765880c60752c54d2aed3f	0	0	0	0	0	0	0	0	0	0	0	0	0	0	0	0	26	0	0	0	0	0	0	0	0	0	0	0	0
e2fd5d3476bdd9a72f6205b054df591b	0	0	0	0	0	0	0	0	0	0	0	0	0	16	0	0	0	0	0	0	0	0	0	0	0	0	0	0	0
06003c6e419d48e8f304fed52e1a7bd0	0	0	0	0	0	0	0	0	5	0	0	0	0	0	0	0	0	0	0	0	0	0	0	0	0	0	0	0	0
5bea7831cd0024e0a03720b61a17f85b	0	0	0	0	0	0	0	0	0	0	0	0	0	0	0	3	0	0	0	0	0	0	0	0	0	0	0	0	0
6b276daf8d1678d2e68d9577a8b8b17d	0	0	0	0	0	0	0	0	0	0	0	0	0	0	0	3	0	0	0	0	0	0	0	0	0	0	0	0	0
8366204be537de36fde54311e1c34c60	0	0	0	0	0	0	0	0	0	98	0	0	0	0	0	0	0	0	0	0	0	0	0	0	0	0	0	0	0
479fa3ef025c036802aafa2030676517	0	0	0	0	0	0	0	0	0	0	0	0	0	0	0	0	0	0	0	0	0	0	0	0	0	0	0	16	0
58bdbc90330efc65650f0b484837dc1e	0	0	0	372	0	0	0	0	0	0	0	0	0	0	0	0	0	0	0	0	0	0	0	0	0	0	0	0	0
b2fe3ffde2f31147e6742fcdb2749d7f	0	0	0	0	0	0	0	0	0	0	0	0	0	0	0	0	0	0	0	0	0	0	0	0	0	0	0	19	0
abe731feb681e7a6fad293c469b65580	0	0	0	0	0	0	0	0	0	5	0	0	3	0	0	0	0	0	0	0	0	0	0	0	0	0	0	0	0
0c193c0be711f336084df1137b186d37	0	0	0	0	0	0	0	0	0	0	0	0	0	0	3	0	0	0	0	0	0	0	0	0	0	0	8	0	0
d9d26982105b52f5567b27797face6f9	0	0	0	0	0	0	0	0	0	0	0	0	0	0	0	0	0	27	0	0	0	0	0	0	0	0	0	0	0
5eec781332e7a0da81e95bf41c913852	0	0	0	0	0	0	0	0	0	0	0	0	0	0	0	0	0	0	0	0	4	0	0	0	0	0	0	0	0
cbaaacc279d6d13e7d1b88ccc29c574d	0	0	0	0	0	0	0	0	0	0	0	0	0	0	3	0	0	0	0	0	0	0	0	0	0	0	2	0	0
2a46aaac5e7779eb385d27b0916ede48	0	0	0	0	0	0	0	0	0	0	0	0	0	0	0	0	0	0	0	0	0	4	0	0	0	0	0	0	0
60f10c573d71bf59983b2f55d3c0b6b4	0	0	0	0	0	0	0	0	0	58	597	0	0	0	0	0	0	0	0	0	0	0	0	0	0	0	0	0	0
ecf46ccf7bbf91ea7af24eb07e24c7eb	0	0	0	0	0	0	0	0	0	0	0	0	2	0	0	0	0	0	0	0	4	0	0	0	0	0	0	0	0
4ecdf099045d32bcf19144e209fb3558	0	0	0	0	0	0	0	0	0	0	0	0	0	0	0	3	0	0	0	0	0	0	0	0	0	0	0	0	0
fa4b0969537fac85cdb175c83ba50af8	0	0	0	0	0	0	0	0	0	0	0	0	0	0	0	0	0	0	0	0	0	0	0	0	1	0	0	0	0
3c2086d650369cd7626ea8b9e49ab7a9	0	0	0	0	0	0	0	0	0	0	0	0	6	0	13	0	0	0	17	0	0	0	0	0	0	0	1	0	0
562013471b5cc25fa437015f7fa3a3bb	0	0	0	0	0	0	0	0	0	0	0	96	0	0	0	0	0	0	0	0	0	0	0	0	0	0	0	0	0
e20c1b7b255462c42ad8090ead56bb90	0	0	0	0	0	0	0	0	0	0	0	0	0	0	0	0	0	0	0	0	0	0	0	0	3	0	0	0	0
c0279511a34c255fcf4629ed76102f53	0	0	0	0	0	0	0	0	0	1851	0	0	0	0	0	0	0	0	0	0	0	0	0	0	0	0	0	0	0
7d1d8297401eef27173f78bb16452f3b	0	0	0	0	0	0	0	0	0	0	0	0	0	0	0	0	0	0	0	0	0	0	0	0	0	0	0	36	0
2def3067c6547d5a39b2c6624936d591	0	0	0	0	0	0	0	0	0	0	0	0	0	0	0	0	0	19	0	0	0	0	0	0	0	0	0	0	0
f564564dfb12e04605663e9b518af094	0	0	0	0	0	0	0	0	0	0	0	0	0	0	4285	0	0	0	284	4	0	0	0	0	0	0	4306	0	0
50a42c1f3e4226de27f4a07ab106f28c	0	0	0	0	0	0	0	0	0	0	0	0	0	0	0	3	0	0	0	0	0	0	0	0	0	0	0	0	0
11daa1bd131743cef43b4ed14b0330b0	0	0	0	186	0	0	0	0	0	0	0	0	0	0	0	0	0	0	0	0	0	0	0	0	0	0	0	0	0
a89d639782da440beeaf8546048f3c30	0	0	0	0	0	0	0	0	0	0	0	0	0	0	0	0	0	0	0	0	101	663	131	60	98	454	0	248	727
c638088b01ed32c7b98ca0d9d121eef3	0	0	0	0	0	0	0	0	0	0	0	0	2	0	0	0	0	0	0	0	0	0	0	0	0	41	0	6	4
39f106c2fe07f1c0329356b7d3c899b7	0	0	0	0	0	0	0	0	0	0	0	0	0	0	0	0	0	0	2	0	0	0	0	0	0	0	0	0	0
4965650f717b0b63adc7dc5c893845f3	0	0	0	0	0	0	0	0	0	0	0	0	0	0	0	0	0	0	0	0	0	0	0	0	2	0	0	0	0
6515810b2e5e41ec492d07b62966879f	0	0	0	0	0	0	0	0	0	0	0	0	0	0	0	0	0	0	0	0	0	0	0	0	6	0	0	0	0
39e5d298cdaf7c849554e3afd9b8ac97	0	0	0	0	0	0	0	0	0	0	0	0	0	9	6	0	0	0	14	0	13	0	0	0	0	0	6	0	0
bf74d5b5f59fe39214b585c30481d8ec	0	0	0	0	0	0	0	0	0	0	0	0	0	0	0	0	0	0	0	0	0	1	3	0	27	0	0	15	9
4dceb3e0b3151aaf17a69adf13547002	0	0	0	0	0	0	0	0	0	0	0	0	0	0	0	0	0	0	0	0	1	0	5	80	76	0	0	0	0
8da3fef347184148e752cb3c0af1f788	0	0	0	0	0	0	0	0	0	0	0	0	0	0	0	0	0	0	0	0	0	0	159	0	0	0	0	0	0
d604192cf0f073b9411a6d41f9c3b49b	0	0	0	0	0	0	0	0	0	0	0	0	0	0	23	0	0	0	0	0	0	0	0	0	0	0	26	0	0
90bab2458861c22fa5e8de8b288b5d5c	0	0	0	0	0	0	0	0	0	0	0	0	0	20	0	0	0	1	0	0	0	0	0	0	0	0	0	0	0
47b8a6cac7ba7c89db0a2cbc5d0463b1	0	0	0	0	0	0	0	0	0	0	0	0	0	222	0	0	0	13	0	0	12	0	0	0	0	0	0	0	0
62becfad2c3c8b5295b6113e526badaf	0	0	0	0	0	0	0	0	0	0	0	0	0	0	22	15	0	139	0	0	0	0	0	34	25	0	21	0	0
5e68312f60a629b050527be14bf4c4ab	0	0	0	0	0	0	3	0	0	0	0	0	0	0	0	0	0	0	0	0	0	0	0	0	0	0	0	0	0
5c2436a06b36e40e728fd189b8f8d32e	0	0	0	0	0	409	20	0	224	0	0	37	0	397	0	6	62	0	37	0	46	260	1200	588	576	558	3	2132	1288
421ad402c4d57533798a6b034247a271	0	0	0	0	0	0	0	0	0	15	0	0	0	0	0	0	0	0	0	0	0	0	0	0	0	0	0	0	0
022bbded4045ee821b63a3ba0b72afec	0	0	0	0	0	0	0	0	0	0	0	0	0	0	0	0	0	1003	0	0	0	0	0	0	0	0	0	0	0
83c7e9ea4157e87cd27039fb3cabf618	0	0	0	0	0	0	0	189	0	0	0	839	0	44	82	0	0	0	0	0	0	0	0	0	0	0	73	0	0
c337b0ef8ad298f79ec211b9509d309f	0	0	587	0	0	0	0	0	0	0	63	119	0	0	0	0	0	0	0	0	0	0	0	54	25	0	0	18	15
ee64b732713907706d3f4384daeffafc	0	0	0	0	0	0	0	0	0	0	0	0	0	0	0	0	0	0	0	0	4	0	13	0	0	0	0	5	12
dbcf9084321974264498706d105c2c8a	0	0	0	0	0	0	0	137	0	0	0	0	0	0	0	0	0	0	0	0	0	0	0	0	0	0	0	0	0
e161eca6ee739247c4a4af69de276e17	0	0	0	0	0	0	0	2	0	0	0	0	0	0	0	0	0	0	0	0	10	52	27	0	31	0	0	71	218
e4571e7d5d9978d50a42b0000125529b	0	0	0	0	0	67	0	0	29	9	0	37	115	0	4	2	3	0	26	0	0	0	0	0	0	0	0	0	0
a4a8edf67be7e1c4768ed8fd463827fc	0	0	0	0	0	0	0	0	0	0	0	0	0	0	0	0	0	0	0	0	0	0	0	0	0	0	0	0	13
8269293e58be1032325aa1493138ca4a	0	0	0	0	0	10	0	0	0	0	0	0	0	0	0	0	0	0	0	0	0	0	0	0	0	0	0	0	6
070046de8ec46316ff55d54b68d8607b	0	0	0	0	0	0	0	0	0	0	0	0	0	0	0	0	0	0	0	0	0	0	0	0	0	0	0	7	0
eaa9182b09ee6c4f31974d2f6a0bbd68	0	0	0	0	0	0	0	0	0	0	0	0	25	0	0	0	196	0	0	0	940	32	94	985	996	0	0	0	0
75e026110685ed5fde93c0d04d63e34b	0	0	0	451	0	0	0	0	0	27	0	0	0	0	0	0	192	0	0	0	557	25	25	298	313	0	0	0	0
1e86db555f2f34c2d4c9c917c9d0a5c7	0	0	0	0	0	0	0	0	0	0	0	0	0	0	0	0	0	0	0	0	0	0	0	0	0	0	0	3	0
720847f4d14565b13e70c5755332a45a	0	0	0	0	0	0	0	0	0	0	0	0	0	0	0	0	0	0	0	0	0	0	0	0	0	0	0	0	4
0cae0c5b346eb44165fa277d091fc442	0	0	0	0	0	0	0	0	0	0	0	0	0	0	0	0	0	0	0	0	0	0	32	0	0	0	0	32	0
c0b9ef16c35bde28373d6c767351ca09	0	0	0	0	0	0	0	0	7	0	0	0	0	0	0	0	0	0	0	0	0	0	0	0	0	0	0	0	0
5db8118ea489e3f7ff3194a63c1db26f	0	0	0	0	0	0	0	0	0	0	0	0	0	17	0	0	0	0	11	0	0	0	0	19	40	3	0	0	0
e87b91cb79d2cbcfb04bb4dd3cb3cb5d	0	0	0	0	160	0	0	0	0	0	0	0	2	9	111	0	1173	0	71	0	7	0	0	0	0	0	109	3	0
707f1eeba6fb823ac94e55f797f83480	0	0	0	0	0	0	0	0	0	0	0	0	0	0	0	0	0	0	0	0	3	0	112	53	111	0	0	69	0
b3eefd6da936daf51eebbfcee2c044d0	0	0	0	0	0	0	0	0	0	0	0	0	0	0	0	0	0	0	0	0	11	0	4	14	18	0	0	3	0
c93c17fd9dd2028c70c9e19a28076325	0	0	0	0	0	0	0	0	0	0	0	0	0	0	0	0	0	0	0	0	2	0	0	0	0	3	0	18	0
41ad21f0f7fa96115b4b16125fd200b9	0	0	0	0	0	0	0	0	0	0	0	0	0	0	0	0	0	0	0	0	0	7	0	7	8	0	0	0	0
be710f4a0df5d66614464af351988b5d	0	0	0	0	0	0	0	0	0	0	0	0	0	0	0	0	0	0	0	0	0	0	0	0	0	0	0	4	0
077880b366b441fcabdc4ff3790cfa41	0	0	0	0	0	0	0	0	3	0	0	0	0	0	0	0	0	0	0	0	0	0	0	0	0	0	0	0	0
eda35c1d2309a51a98d25bafc2b07314	0	0	0	0	0	0	0	0	0	0	0	0	0	0	0	0	0	0	0	0	0	6	0	0	0	0	0	0	0
3e9381d81c0713ad82a1a4a9e00d227c	0	0	0	0	0	0	67	0	0	0	0	0	0	0	0	0	0	0	0	0	0	0	68	0	0	0	0	19	0
597b963d201426313c64224f88985635	0	0	0	0	0	15	0	0	0	0	0	0	0	0	0	0	0	0	0	0	0	0	0	0	0	0	0	0	0
a052860eca167e8edcb040737ed95126	0	0	0	0	0	0	10	0	0	0	0	0	0	0	0	0	0	0	0	0	0	0	0	0	0	0	0	0	0
3b3decddce02143107f55d48ceb832b2	0	263	1465	0	0	33	0	24	18	0	0	205	0	0	0	0	0	0	0	0	0	9	0	0	0	0	0	0	0
4aa01850965c20d70461e0f5cdbc1307	0	0	0	0	0	0	0	0	0	0	0	0	0	0	0	0	0	0	23	0	0	0	0	0	0	0	0	0	0
d0c813321684501aaa1bcb21ab322cfa	0	0	0	0	0	0	0	0	0	0	0	0	0	0	0	0	0	4	0	0	0	0	0	0	0	0	0	0	0
c7fddba0089dfa3362dcc88678caabf9	0	0	0	0	0	0	0	0	0	0	0	0	0	0	0	0	0	0	0	0	0	0	3	0	0	0	0	0	0
2e15bf9c20577e4220d2d360f0d80c76	0	0	0	0	0	0	0	0	0	0	0	0	0	0	0	0	0	0	0	0	15	7	0	0	17	0	0	35	0
582efb51e8bdc73d36e47082311cede6	0	0	0	0	0	0	0	0	0	0	0	0	0	10	0	0	0	0	0	0	0	0	0	0	0	0	0	0	0
bdba6fbde018de54177a747811db2cf5	0	0	0	0	0	0	0	0	0	0	0	0	0	0	0	0	0	0	0	0	28	26	230	70	82	100	0	142	905
cd79cd12bc009a91a8faf7b96413d1d9	0	0	0	26	0	19	7	0	0	0	0	11	0	0	0	0	0	0	0	0	0	0	0	0	0	0	0	0	0
fdcdc84f216912c277b1f9e3e647daa3	0	0	0	0	0	0	0	0	0	0	0	0	0	0	0	0	0	0	0	0	0	0	6	0	0	0	0	0	0
fcd3c9cdbedff475fcdbf32e668b0642	0	0	0	0	0	0	0	0	0	9	5	0	0	0	0	0	0	0	0	0	0	0	0	0	0	0	0	0	0
87183099de0c16a083dca6177a30fb89	0	0	0	0	0	0	0	0	0	22	0	0	0	0	0	0	0	0	0	18	0	0	0	0	0	0	0	0	0
9b902123a91bc0f34063896acf2c8597	0	0	0	0	0	0	0	18	0	0	0	0	0	23	1	0	7	35	20	0	0	0	0	0	0	0	2	0	0
345cdffdad78f5ddfb08823ab1277c3d	0	432	0	0	0	0	0	0	0	0	0	0	0	0	0	0	0	0	0	0	0	0	0	0	0	0	0	0	0
16ff26b0ed165170e2ce8d75dab6b5cd	0	0	0	0	0	0	0	0	0	0	0	0	0	0	0	0	0	0	0	0	0	0	0	0	0	0	0	13	0
f6549a8f8286e15d405209e5f0df76c3	0	0	0	0	0	0	134	0	0	0	0	0	0	0	0	0	0	0	0	0	0	0	4	0	0	0	0	0	0
3e2972b6d3d472ff3a6d9b63aaeb9d8e	0	0	0	0	0	0	0	0	0	0	0	0	0	0	10	0	0	0	13	0	9	0	0	0	0	0	26	0	0
63485f0757d6888c7300bce81c38cc41	0	0	0	0	0	0	129	0	0	0	0	0	0	0	0	0	0	0	0	0	0	0	0	0	0	13	0	0	0
a987a5cc8017f6e3087163cabfb86cc4	0	0	0	0	0	0	0	0	0	0	0	0	0	0	0	7	0	0	0	0	0	0	0	0	0	0	0	0	0
a8ce285bff104e4026315b4da9154ae1	0	0	0	0	0	0	0	0	0	0	0	0	0	0	0	0	0	0	2851	48	0	0	0	0	0	0	0	0	0
41fc938c8cbafc753c37a19ef409179d	0	0	0	0	0	0	0	0	0	0	0	0	0	0	0	0	0	0	0	0	0	0	29	10	15	0	0	0	0
0edf950b0bd674553b664900665f01a1	0	0	0	0	0	0	0	0	0	0	0	0	0	0	0	0	3	0	0	0	0	0	0	0	0	0	0	0	0
bb50168d95531137f2948e9302e6e4f4	0	0	0	0	0	0	0	0	0	0	0	0	229	13	253	0	0	8	36	1051	24	247	66	93	126	339	270	171	414
ec2e3494802e190c42e49b04235d0c48	0	0	0	0	0	0	0	0	0	0	0	0	0	0	0	0	0	0	0	0	0	0	0	0	0	0	0	0	10
49c07f017093b672e3a3b17c9e51a72d	0	0	0	0	0	0	0	0	0	0	0	783	0	0	0	0	0	0	0	0	0	0	0	0	0	0	0	0	0
d828521e8f59fbd51ebb0c2d881d0c0a	0	2246	0	0	0	0	0	0	0	0	0	0	0	0	0	0	0	0	0	0	0	0	0	0	0	0	0	0	0
a0e4613b418c675ac57ce218b3e206a7	129	0	0	0	0	0	0	0	0	0	0	0	0	0	0	0	0	0	0	0	0	0	0	0	0	0	0	0	0
c67505b361cbdead3288bd3bd3ea4305	0	0	10	0	0	0	0	0	0	0	0	0	0	0	0	0	0	0	1	0	0	0	0	0	0	0	0	0	0
0e3cf50cf9f0f3238550bc272e38ea01	0	0	0	109	0	0	0	0	0	0	0	0	0	0	0	0	0	0	0	0	0	0	0	0	0	0	0	0	0
62f6d1c7f2f62862c1ddef784d9f8268	0	0	0	0	0	0	0	0	7	0	0	0	0	0	0	0	0	0	0	0	0	0	0	0	0	0	0	0	0
3108a13189f742fbff71e62801a1da77	0	0	0	8	0	0	0	0	0	0	0	0	0	0	0	0	0	0	0	0	0	0	0	0	0	0	0	0	0
7117ec2aa70bf6c217b54b0478e5e6d2	0	0	0	0	1195	3349	86	3584	61	0	179	502	17	803	17	0	0	84	24	0	0	0	0	0	0	0	20	0	0
94714b28609564649dbe279a887d7b8c	0	0	0	0	0	61	301	439	0	130	0	0	0	198	0	2	0	206	38	27	0	0	0	0	0	0	0	0	0
febae87c16e0ce396dc2182532c0d1c2	0	0	0	0	0	0	0	0	0	0	0	0	0	0	0	0	0	0	0	0	0	0	0	0	0	11	0	2	0
d8ebf76526fcbdbdb1120c991d779daa	0	0	0	0	0	0	0	0	0	0	0	0	0	13	0	0	0	0	0	0	0	0	6	0	0	0	0	0	0
62ededca5383c72254bb17067691aff9	0	0	0	0	0	0	0	0	0	0	0	0	0	0	0	0	0	0	0	0	0	0	0	29	24	0	0	0	0
e68cf77cba0b7f4b2e1fffe0c0e72ba2	0	0	0	0	0	0	0	0	0	0	0	0	0	0	0	0	0	0	0	0	0	0	0	10	14	0	0	0	0
b8b4d24e1541ee599354fa8642974b6a	0	0	0	0	0	0	0	0	0	0	0	0	24	0	3078	0	0	0	0	0	1	0	0	0	0	0	2988	0	0
80d1034587e1d03dace95a13b71bacdc	279	133	62	143	0	0	0	0	789	18	147	0	8	76	0	140	0	224	0	86	0	0	0	0	1	34	0	0	0
6946508cea5140c29d6f638383e3e5ec	0	0	0	0	0	0	0	4	0	0	0	0	0	0	0	0	0	0	0	0	0	0	0	0	0	0	0	0	0
bb3ea6d7bd171d0cd7d2bc85f8eb9ff6	0	0	0	0	0	0	0	0	0	0	0	0	0	0	0	12	0	0	0	0	0	0	0	0	0	0	0	0	0
4d7016e5937022299611d1362aaf4e43	0	0	0	0	0	0	0	0	0	0	0	0	0	0	0	0	0	2	0	0	0	0	0	0	0	0	0	0	0
660f04ef3bdedcd7865ba9abe8ac2070	0	0	0	0	0	0	0	0	0	0	0	12	0	0	0	0	0	0	0	598	0	0	0	0	0	0	0	0	0
9bacf44a0176e423ff80e8600820b6b9	0	0	0	0	0	0	0	0	0	6	0	51	20	0	0	0	3	15	0	230	0	0	0	0	0	0	0	0	0
4c4d434405cf5f50110cebd9478765ee	0	0	0	0	0	0	0	0	5	0	0	0	0	0	29	0	0	0	0	0	0	0	0	0	0	0	21	0	0
6e2588711f979f602bdf16a2b2d84c00	0	0	0	0	0	0	0	0	0	0	0	0	0	0	0	0	0	0	0	0	8	0	0	0	0	0	0	0	0
ac3a177a40f6dbf0be931d4111758360	0	0	0	0	0	0	0	0	0	0	0	0	0	0	0	0	0	0	17	0	0	0	0	0	0	0	0	0	0
6386049bfd887da9bba90c7c37ea9d3f	0	0	0	0	0	0	0	0	19	0	0	0	0	0	0	0	0	0	57	0	0	0	0	0	0	0	0	0	0
c97865caaaafc2953579ca406e77d518	0	0	0	109	0	0	0	45	0	0	0	0	0	0	0	0	0	0	4	0	0	0	0	0	0	0	0	0	0
7b06dfc124c64ea4d8b763d6a7ed8ef6	0	0	0	0	0	0	0	0	0	0	0	0	0	0	0	0	0	0	0	0	0	0	0	0	0	0	0	11	0
6c5cb64e31eb88da31e3d380b31c0af1	0	0	0	0	0	0	0	0	0	0	197	0	8	0	0	0	0	0	0	0	0	0	0	313	283	0	0	0	0
5a014cd7230701745ff10fc8e0ff177f	0	0	0	0	100	23	0	8102	38	85	3	0	3	151	318	20	0	139	75	13	0	0	0	0	0	1	263	15	0
17e3f9c30a574552d2c7b7b809e14986	0	0	0	0	0	0	0	0	0	0	0	0	13	116	21	19	239	22	62	2227	34	0	11	88	160	7	15	72	11
a9b0aa92f3677a49b5d7466547e7eab9	0	0	0	0	0	0	0	38	0	0	0	0	0	0	145	0	0	0	0	0	174	0	35	37	56	0	140	15	0
cc415518c5481b1c70618626cf4cda22	0	0	0	0	0	0	0	0	0	0	0	0	0	0	0	0	0	0	0	0	286	70	159	183	247	40	0	271	69
f35493f5ed82d260cc6d08f8e9ef9f90	0	0	0	0	0	0	0	0	0	0	0	14	0	0	65	0	0	0	0	0	190	65	287	109	163	52	45	268	52
5d4e1dc29ab4ef438fc32421795496d6	934	0	325	0	0	0	0	0	0	0	0	0	0	0	0	0	0	0	0	0	0	0	0	0	0	0	0	0	0
6a1d8faabad916bd7ae795cfe16158b2	2801	0	0	0	0	0	0	0	0	0	0	0	0	0	0	0	0	0	0	0	0	0	0	0	0	0	0	0	0
75d40153e22a4915f12786ed3ac7676a	0	0	0	326	0	0	0	0	0	0	0	0	0	0	0	0	0	0	0	0	0	0	0	0	0	0	0	0	0
037c46aea1fa6cdbe99bdef7b161a8b4	0	0	0	0	20	21	0	0	0	0	0	0	0	0	0	0	0	0	0	0	4	0	5	0	0	0	0	0	0
23e88f83420a6862243a68d7d20351f6	0	32	191	55	0	0	0	0	0	0	0	0	0	0	0	0	0	0	0	0	0	0	0	0	0	0	0	0	0
5d73d7bfa148fb0a5668e61364adebbe	0	0	0	0	0	0	0	0	0	0	0	0	0	0	0	0	0	0	0	0	10	0	0	0	0	0	0	0	0
c30f23207095d5b75bb7754061b6167d	0	0	0	0	0	28	0	0	5	6	0	0	0	0	0	0	0	0	0	0	0	0	0	0	0	0	0	0	0
9e0c05d838725fa80af6c5ef86302232	0	0	0	0	0	0	0	0	0	0	11	0	0	0	0	0	0	0	0	0	0	0	0	0	0	0	0	0	0
ef41986555f581119c1645d8a9802aa2	0	0	0	0	0	0	172	0	6	0	13	15	144	144	0	0	4	22	9	0	350	169	454	296	294	209	0	382	289
e39579719bfe52db11506036dee85d4d	0	0	0	0	0	0	0	0	0	0	0	0	0	0	0	0	0	0	0	0	0	0	0	0	0	153	0	0	2
06a09b656885572904fc10f533726c62	0	0	86	0	0	0	0	0	0	0	0	0	0	0	0	0	0	0	0	0	0	0	0	0	0	0	0	0	0
c06a001eb357d0583a89e3d712f1ff39	0	0	0	0	37	0	0	0	0	0	0	0	0	0	0	0	0	0	0	0	0	0	0	0	0	0	0	0	0
0bff45519a8ad725fec327097a64ed2f	0	0	0	0	0	0	0	0	0	0	0	0	0	0	0	0	0	0	0	0	0	0	3	0	0	0	0	0	0
45860989f5aa0df73f7bbd1ddc62dcdf	0	0	0	0	0	0	0	0	6	0	0	0	0	58	3	9	10	0	65	0	18	0	0	0	3	0	0	101	328
190ff0067364dd20e192e0f549afd26a	0	1063	0	0	175	28	83	72	0	38	0	42	0	0	0	0	0	0	0	0	0	0	0	0	0	0	0	0	0
07234de26e01a9d3640cfc7d74d70c9c	0	0	0	0	0	0	0	0	0	0	0	0	33	0	0	0	0	0	0	0	0	0	0	0	0	0	0	0	0
79f07cbda2779814635da512e7ddfc7d	0	0	0	0	0	0	0	0	9	0	0	0	0	0	0	0	0	0	0	0	0	0	0	0	0	0	0	0	0
d32502813c65a7a2f83963baabcb2de8	0	0	0	0	14	0	0	0	0	0	0	0	0	0	0	0	0	0	0	0	0	0	0	0	0	0	0	0	0
9312a3ffd8d162aaea2b4c8b9088830f	0	0	0	0	0	405	0	0	51	0	0	0	0	10	0	0	0	0	0	0	170	787	191	28	19	69	0	179	0
c57db0dd1d87566705b421df5ba484b8	0	0	0	0	2	0	0	0	0	0	0	0	0	0	0	0	0	0	0	0	0	0	0	0	0	0	0	0	0
29ec40429200e8515b04e395a25e4bfa	816	0	0	0	0	0	0	2	0	0	0	0	0	0	0	0	0	0	0	0	0	0	0	0	0	0	0	0	0
2764764418710ee948292db25cdec96c	0	0	0	0	0	0	0	0	0	0	0	0	0	0	0	0	0	0	0	0	2	0	3	0	0	0	0	0	0
19aeaabf8aef0ca8ff809a50fe6a6e76	0	0	0	0	0	0	0	0	0	0	0	0	0	8	0	0	0	0	0	0	0	0	0	0	0	0	0	0	0
53fcb1b7832d8e1b8b9021117b757e6e	0	0	245	0	0	93	0	0	0	0	0	0	0	0	0	0	0	0	0	0	0	0	0	0	0	0	0	0	0
ecd6b6df27fae46704670dc41668a3bf	0	0	0	0	0	1	0	0	0	0	0	0	0	0	0	0	0	0	0	0	0	0	0	0	0	0	0	0	0
14a96349d69c69d92b0a3cb678ff1771	0	0	0	0	0	0	0	0	0	0	0	0	0	0	0	0	0	0	0	0	38	0	277	48	79	71	0	80	0
d0cdcb03e2e834774b3b61673fe6a07c	0	0	0	0	0	0	0	0	0	0	0	0	0	0	0	0	0	0	0	0	7	0	0	0	0	0	0	0	0
167b81e89eaabd28974042546f2472a9	0	0	0	0	0	0	0	0	0	0	0	0	8	0	0	0	0	0	0	0	0	0	0	0	0	0	0	0	0
2906bd09d7543cb65a57215eef0fcee8	0	0	0	0	0	0	0	0	0	0	0	0	4	0	0	0	0	0	0	0	0	0	0	0	0	0	0	0	0
62048f70dafd1853b9b52f329fdf4b0b	0	18	6	13	0	2	14	0	0	2	0	0	0	0	0	0	0	0	0	0	0	0	0	0	0	0	0	0	0
de72e21d773a367987ac790d614122a8	447	0	50	0	24	0	0	48	0	0	0	0	4	0	0	0	0	0	0	0	0	0	0	0	0	0	0	0	0
9270ca6051b035bfda7647fd784600df	938	2128	413	0	321	0	324	59	0	32	109	135	5	0	0	0	24	29	0	11	4	0	0	0	2	0	0	1	0
4184ccaa3383c9f870b5749963f9244a	0	0	0	0	0	0	303	0	0	0	0	0	0	0	0	0	0	0	0	0	0	0	0	0	0	0	0	0	0
24b4141f02648108da963f6370257ed2	0	0	0	0	0	0	0	0	0	0	0	0	0	0	0	0	0	0	0	0	0	0	0	0	0	0	0	8	0
09c8931ab22eb697e5a7ce03e75ab0f5	0	0	0	0	0	50	0	0	0	0	0	0	0	0	0	0	0	0	0	0	0	0	0	0	0	0	0	0	0
858ff4c1a2388195aad6ae55eccc6899	0	0	0	0	0	0	0	0	0	0	0	0	0	0	12	0	0	0	0	0	1	0	2	7	6	0	21	0	0
28888c7ff79de8167b822059cfb945d9	0	0	0	0	0	0	0	0	0	0	0	0	0	21	0	0	0	0	0	0	13	0	31	1	15	0	0	10	0
40b961b08df096542c4258cf0f4316e4	0	0	0	0	0	0	0	0	0	0	0	0	0	0	0	0	0	0	19	0	5	0	0	31	69	0	1	33	0
530ae15390a67a0d04fa7a299b2b3554	0	0	0	0	0	0	0	0	0	0	0	0	0	41	8	0	0	0	16	0	0	0	3	0	0	0	5	0	0
7c0c2a2f332a75ccc361b9dd9875a4dd	0	0	0	0	0	0	0	0	0	0	0	0	0	0	26	0	0	0	0	0	0	0	0	0	0	0	25	0	0
ec987a86dd057230cc0c4d266cefbcf1	0	0	0	0	0	0	0	0	0	0	0	0	0	0	0	0	0	0	0	0	0	0	13	0	0	0	0	0	0
bc9afd67cd5391dcc0a04e6e4224fb2a	0	0	0	0	0	0	0	70	0	0	0	0	0	0	0	0	0	0	0	0	4	0	0	0	0	0	0	0	0
399fdec8afadc515be831ebb5be3cc90	0	209	120	0	0	0	0	0	0	0	0	0	0	0	0	0	0	0	0	0	0	0	0	0	0	0	0	0	0
84d988ffca85c06d6c6bcc549ff54b82	0	0	0	0	0	0	0	0	0	0	0	0	0	0	6	0	0	0	0	0	0	53	14	21	14	21	8	83	15
a050e51396ad51bd38bdf7b5875a9800	0	0	0	0	0	0	0	15	0	0	0	0	3	3	17	0	0	0	0	0	0	0	0	0	0	0	20	0	0
da5b23f053f774ba891c3851981365a2	0	0	0	0	0	0	0	0	0	0	0	0	10	0	0	0	0	0	0	0	0	0	0	0	0	0	0	0	0
f179db4faa2276bf10eb90fdf7045f70	0	0	0	0	0	2	0	0	0	0	0	0	0	0	0	0	0	0	0	0	0	0	0	0	0	0	0	0	0
07f2ae17484d946f13951825cf5c67e2	0	0	0	0	0	0	0	0	0	0	0	0	0	0	0	0	0	0	0	0	0	18	5	4	9	0	0	17	14
3f7a890b27ce4888a2fd24d119ded292	0	0	0	0	0	0	0	0	0	0	0	0	0	0	0	0	0	0	0	0	0	0	0	0	0	6	0	0	8
e62682e0b213f14645bb01f7015b59f4	0	0	0	0	0	0	0	0	0	0	0	0	0	0	0	0	0	0	0	0	0	0	0	0	2	0	0	0	0
def2638b7532226ba1fd5b5ca785f292	0	0	0	0	0	0	0	0	0	0	0	0	0	0	0	0	0	0	0	0	0	0	0	0	0	4	0	0	15
3807ce11d00baf66ec18daedbfbc950a	0	0	0	0	0	0	0	0	0	0	0	0	0	0	0	0	0	0	0	0	0	0	0	0	0	0	0	20	0
949d270b27975001d1821fa187467d65	0	0	0	0	0	765	1577	36	116	19	1102	1776	8	1990	74	32	22	979	283	4	2	32	110	24	32	0	86	293	177
c2543291fbe73d2fd94c5750668932cb	0	0	0	0	0	0	0	0	0	0	0	0	0	0	0	0	0	0	0	0	0	19	0	0	0	0	0	0	0
6beae1d46528f8dfa5bad342fa0f5547	147	0	226	118	361	89	380	0	6	0	0	0	0	0	0	0	10	0	0	0	0	0	0	0	0	0	0	0	0
8a5fbd7d7069cf388ec018d60b6c9991	0	0	0	0	0	0	0	0	0	0	0	0	0	0	0	0	0	0	0	0	0	7	0	0	0	0	0	0	0
ead0520781d84b2f6dacb78d5c2067cf	0	0	0	0	0	0	0	0	0	0	0	0	0	0	0	0	0	0	0	0	0	0	0	0	0	0	0	0	6
7613f2c29e23ebbda48980dc29b1aa70	0	0	0	0	0	72	0	0	0	0	0	0	0	0	0	0	0	0	0	0	0	0	0	0	0	0	0	0	0
f2cce76ecb7c48bbb5de9307c4252402	0	0	0	0	0	0	0	0	0	0	0	0	0	0	0	0	0	0	168	0	0	0	31	0	0	0	3	0	0
cd6990e679eb66cd4d59625edfb4ecd7	0	0	0	0	0	0	0	0	25	0	0	0	0	0	0	0	0	0	0	0	0	0	0	0	0	0	0	0	0
84160e9a7d0f2eaca47454f841d30368	0	0	0	0	37	3	0	3	0	19	0	0	0	40	16	0	0	28	150	0	0	0	17	0	0	0	13	11	0
a15a25d65b166cbd504969883ddebadf	0	17	0	0	0	0	0	0	0	0	0	0	0	0	0	0	0	0	0	0	0	0	0	0	0	0	0	0	0
8e7bfe6a14a7b52bbd9c86aeaaaf0d5b	0	0	0	0	0	0	336	0	0	0	0	0	0	0	0	0	0	0	0	0	0	0	0	0	0	0	0	0	0
ed2c20d77aaa082bc779ebe485f2be4d	0	0	0	0	0	0	0	0	0	2	0	0	0	0	0	0	0	0	0	0	0	0	0	0	0	0	0	0	0
ecaffb6cca789de45b3fe87f01c88c98	0	0	0	0	36	0	0	0	0	0	0	0	0	0	0	0	0	0	0	0	0	0	0	0	0	0	0	0	0
edc8a791412f235e5934949f8e0879e0	0	6	253	0	0	0	0	0	0	0	0	0	0	0	0	0	0	0	0	0	0	0	0	0	0	0	0	0	0
90dcb91779ba8fd35f64aa4bb09bce7d	0	0	0	0	0	0	0	0	0	0	0	0	0	0	0	0	0	0	0	0	0	0	0	0	0	0	0	4	0
4eab85a99d1def2a1ae25e38703c3744	0	0	0	159	0	0	0	0	0	0	88	0	3	0	0	0	0	0	0	0	0	0	0	0	0	0	0	0	0
e81b7a50d42f2c03131529fa30a07ed2	0	0	0	0	0	0	0	0	0	0	0	0	0	3	2	0	0	0	0	0	0	0	0	0	0	0	0	0	0
77cd8d1dabe00ff9373e77f4f5ccf215	0	1825	0	1305	0	0	0	0	0	0	0	0	0	0	0	0	0	0	0	0	0	0	0	0	0	0	0	0	0
b753e0cad6b58f73a7a3d71905afce45	0	0	0	0	0	0	0	0	0	0	0	0	0	0	0	0	0	0	0	0	11	52	149	53	82	45	0	108	885
bbb702ac9211f289ab74b623087bb4de	0	0	0	217	0	252	210	0	0	0	0	0	0	0	0	6	0	0	0	0	0	0	0	9	3	5	0	0	0
42b94ebce22756c9ccf74dc432d7b445	0	0	0	0	0	0	0	0	0	0	0	0	0	0	0	0	0	0	0	0	0	0	0	0	0	5	0	0	0
a25c44be8ff0ac7747fb8036641c73c1	0	0	0	0	0	0	0	0	0	0	0	17	0	0	3	0	10	0	0	0	0	0	0	0	0	0	4	0	0
1c2280dafd7bb1cd52478c8a8fac83dc	0	0	0	0	0	0	0	4	0	0	0	0	0	0	0	0	0	0	0	0	0	0	0	0	0	0	0	0	0
f7df09e430974fc89c7622d0cb511a36	0	0	0	0	0	0	0	37	0	0	0	0	0	0	0	0	0	0	0	0	0	0	0	0	0	0	0	0	0
1a7202aced7bfca63e1c9366eecbc746	0	0	0	0	0	0	0	0	0	0	1568	0	0	0	0	0	8	0	0	12	0	0	0	0	0	0	0	0	0
e851108f17e6206c87a4c137d2f07fef	0	0	0	0	0	0	0	0	0	0	0	0	0	0	30	0	0	0	0	0	0	0	0	0	0	0	60	0	0
fd3bf53d42b89f8da0414281519c9136	0	0	0	0	0	0	0	0	0	0	0	0	0	0	15	0	0	0	0	0	0	0	0	0	0	0	14	0	0
357eb4711b55234669bc130f128da259	0	0	0	0	0	0	0	0	0	0	0	0	0	0	0	0	0	0	0	0	0	0	0	0	0	0	9	0	0
5b5c1d905a2ff1a2f05c2f62e39dcf27	0	0	0	0	0	0	0	0	0	0	0	0	0	11	0	0	0	0	0	0	0	6	0	0	0	17	0	0	16
3161cf8febfb1d72db9c90eae9e3f563	0	0	0	0	8	0	0	0	0	0	0	0	0	0	0	0	0	0	0	0	0	0	0	0	0	0	0	0	0
5a3737e7c26df1af74049533ec57f505	0	0	0	0	0	0	0	0	0	0	0	0	28	0	0	0	0	0	0	0	0	0	0	0	0	0	1	0	0
e09709cb249d18f3039d0bbdfcb03e59	0	0	0	0	0	0	24	0	0	0	0	0	0	0	0	0	0	0	0	0	0	0	0	0	0	0	0	0	0
ec6ea6c91e148640113b6115708d5736	0	0	0	5	0	0	0	0	0	0	0	0	0	0	0	0	0	0	0	0	0	0	0	0	0	0	0	0	0
7d204f9251003ce25cd5319e0828ecdd	0	0	0	0	0	0	0	0	0	0	0	0	0	0	0	0	0	0	0	0	0	0	0	0	0	0	0	0	110
af61030cdb0af3b5b47ff341474ce6d6	0	0	0	0	0	0	0	0	0	0	0	0	0	0	0	0	0	0	0	0	0	0	0	0	0	0	0	7	0
fab416282e39bb541e99d2723caf0701	838	0	360	194	0	0	125	47	0	31	0	0	0	0	6	0	0	0	3	13	0	0	0	0	0	0	3	0	0
75f02e5b26b53f6b04864088f8145dc0	0	0	0	0	0	17	0	0	0	0	0	0	0	0	0	0	0	0	0	0	0	0	0	0	0	0	0	0	0
c108db75c4a1257681cfdfee0c2d914a	0	0	0	0	0	0	0	0	0	0	0	0	0	0	0	0	0	0	3	0	0	0	0	0	0	0	0	0	0
252d164f6f014f42a0cc789abbd15ed8	0	0	0	0	0	0	0	0	0	0	0	0	0	0	0	0	7	0	0	0	0	0	0	0	0	0	0	0	0
267e64ab69cf21a6356cce00f6472a3f	0	0	0	0	0	0	0	0	0	0	0	0	0	0	0	0	0	0	0	0	5	0	0	9	6	0	0	19	0
6fc81b5c9ea94b44531e68f264923bc0	0	0	0	0	0	0	0	0	0	0	0	0	0	0	0	0	0	0	0	0	8	0	0	0	0	0	0	1	0
3fbd7aeacb6963c40f2b7b494db90c9b	0	0	0	0	0	0	0	0	0	0	0	0	2073	0	0	16	0	0	0	0	0	0	0	0	0	0	0	0	0
0b765257b8baa31e5c62e4c97e69ea9c	0	0	0	0	0	0	0	0	0	0	0	0	0	0	0	0	0	0	14	0	0	0	0	0	0	0	0	0	0
f2af5f4e6dbf80147c597cf1846aea27	0	0	0	0	423	318	2355	0	0	0	210	33	0	10	32	0	5	33	15	49	374	1098	2004	979	1202	403	43	3301	1219
38d111cc515b24b6e67c5236589137f4	0	0	0	0	0	0	0	0	0	0	0	0	0	0	0	0	0	0	0	0	0	0	5	0	0	0	0	0	0
7479848ec1bacb9ea804be88510e039b	0	0	0	0	0	0	0	0	0	0	0	0	0	0	0	0	0	0	0	0	0	0	40	137	227	29	0	417	0
47394cbbe45394625299005cd55ab3c3	0	0	0	0	0	0	49	0	0	0	0	0	0	0	0	0	0	0	0	0	0	0	0	0	0	0	0	0	0
50cd30d258ebefa600aadc08012472da	0	0	0	0	0	0	0	0	0	0	0	0	0	0	0	0	0	0	0	0	0	0	0	0	8	0	0	0	11
8e98d01ff4a61ae9aa467813a78b38a3	0	0	0	0	0	0	0	0	0	56	0	0	0	0	0	0	0	0	0	0	0	0	0	0	0	0	0	0	0
9891faa13e32a2ce14bb6320aec9503d	0	0	0	0	0	0	0	0	0	0	0	0	0	0	0	0	0	0	0	0	0	0	16	0	0	0	0	0	0
a95925ec8264518cf05eeddb47a9a99f	0	0	0	0	0	0	0	0	0	0	0	0	0	0	0	0	0	0	5	0	0	0	0	0	0	0	0	0	0
097c1380f5f7a6c76fe25f2ec2a00231	0	0	0	0	0	0	0	0	0	0	0	0	0	0	0	0	0	0	0	0	0	0	0	0	0	0	0	0	45
72dd15823df6f1578ec05aef31606d79	0	0	0	0	0	0	0	0	340	0	0	0	26	0	0	0	0	0	0	0	0	0	0	0	0	0	0	0	0
970133bdc6cc01b56b19b9c5f2f28a8e	0	0	0	0	0	0	0	0	0	0	1221	0	0	0	0	0	0	0	0	0	0	0	0	0	0	0	0	0	0
e0710b6412ac9106d9026547973c1e79	0	0	0	0	0	0	0	0	0	0	0	0	0	0	0	0	0	0	0	0	0	6	27	0	0	0	0	0	0
9ad6bf97301efac765b6a101040667b7	0	0	0	0	0	0	0	0	0	0	0	0	0	0	0	0	0	2	0	0	0	0	0	0	0	0	0	0	0
71d925ce7e51a39deefced3eb8055743	0	0	5674	45	0	0	0	0	0	0	0	32	0	0	0	0	0	0	0	0	0	0	0	0	0	0	0	0	0
90e59695b751808e2f5d43ebacc6c973	1409	0	0	0	168	10	0	0	0	0	52	0	0	0	0	0	0	0	0	0	0	0	0	0	0	0	0	0	0
b32bf081ead7bd90216d9405ca9e13f3	0	0	0	0	42	133	0	0	0	0	0	90	0	0	0	0	0	0	0	0	0	0	0	0	0	0	0	0	0
b8f7f7d7f6b71463ff6ae9bf7ebb2c95	0	247	0	0	0	0	0	178	30	0	936	127	0	145	14	113	21	3277	103	27	15	9	4	0	0	42	14	31	0
a8e9e61a513ca036e1e65dd17b9ae5a5	0	0	0	0	0	0	0	0	0	0	0	0	0	0	7	0	0	0	0	0	5	0	0	0	0	0	0	0	0
04f99fba9d13a0e1e8b3f719e086b11a	0	0	0	0	0	0	0	0	0	0	0	0	0	0	0	0	0	0	0	0	0	0	0	0	0	0	8	0	0
f8f49c9f8c18da4bab207e9a7651a0e4	0	0	0	0	0	82	0	0	217	0	0	0	0	0	38	0	0	0	63	0	4	0	6	0	0	0	26	4	0
fc77f96dfbe2a7ca9b20d71906c26369	0	0	0	0	0	0	0	0	0	0	0	0	0	0	0	0	0	0	0	0	0	0	21	0	0	0	0	0	0
78d1ea972f34df789d5b1be0950a37d2	0	0	0	0	0	0	0	0	46	0	0	0	0	0	12	0	23	0	0	0	0	0	0	0	0	0	25	0	0
d9ed8c284d3120f03a02075e67db12dd	0	0	0	0	0	0	0	0	0	0	0	0	0	0	14	0	0	0	0	0	0	0	0	0	0	0	20	0	0
54b59ce4bdc0d0816c3655a545f5f7cd	0	0	19	0	0	0	0	0	0	0	0	0	0	0	0	0	0	0	0	0	0	0	0	0	0	0	0	0	0
977ab6be0a3a2ecc1e82ca69903946dd	0	0	0	0	0	0	0	0	0	0	0	0	0	0	0	0	0	0	21	0	0	0	0	0	0	0	0	0	0
d0e2787378d94e4d1d72e2cfb2120c27	0	0	0	0	0	0	0	0	0	0	0	0	0	0	0	0	0	0	0	0	4	0	0	0	0	0	0	0	0
2f00afb8d75f61acbe0b94d48cf03c8e	0	0	0	0	0	0	0	0	0	0	0	0	0	0	0	0	0	0	2	16	0	0	0	0	0	0	0	0	0
7c109245fa9cdea5bf3eeaf3c6861948	0	0	0	0	0	0	0	0	4	0	0	0	5	7	0	9	4	0	0	0	0	0	0	0	0	0	0	0	0
9d2f6422ee255e3db9b6da29e9e37116	0	0	0	0	0	0	0	0	14	0	0	0	0	0	0	0	0	0	0	0	0	0	0	0	0	0	0	0	0
b3d83a713eec936e7eb782ff7f6965dd	0	0	0	0	0	0	0	0	0	0	0	0	0	0	0	0	0	0	1	0	0	0	0	0	0	0	0	0	0
6954daa3bf2e032aecb8a9587ecd4951	0	0	0	0	0	0	0	0	0	0	0	0	0	0	0	0	0	0	0	0	1	0	0	3	0	0	0	0	0
6e38d21ee4e9d31adf02deeeb602d2b0	0	0	0	17	0	0	0	0	0	0	0	0	0	0	0	0	0	0	0	0	0	0	0	0	0	0	0	0	0
5d3db1ea5f6433ac47155840ad42aef8	0	0	0	0	0	0	31	0	0	0	0	0	0	0	0	0	0	0	0	0	0	0	0	0	0	0	0	0	0
3e1799e7bf9ae7ab470330ec4a4f68e8	0	0	0	0	0	0	0	0	0	0	0	76	0	0	0	0	0	0	0	0	0	0	0	0	0	0	0	0	0
546a3aebe9ae7dd7b744ea491ba949b6	0	0	0	0	0	0	0	0	81	0	281	63	0	0	0	0	0	0	0	0	0	0	0	0	0	0	0	0	0
f8cab925b916d7f0d282db7acb3d072e	0	0	0	0	0	0	0	0	0	0	0	0	0	0	0	0	0	0	0	0	26	0	0	0	0	0	0	0	39
251b3ed19e6d31806dc6f6b2d9200d95	0	0	0	0	0	0	0	0	0	0	0	0	8	0	0	0	0	0	0	20	0	0	0	0	0	0	0	0	0
136328a47182aeaf74d40e93b83ab2c6	0	0	0	0	0	0	0	0	0	0	0	15	0	0	0	0	0	0	0	0	0	0	0	0	0	0	0	0	0
72a2fd3268d0a3f5ef4c85a51d71aeaa	0	0	0	0	0	0	0	0	0	0	0	0	0	0	0	0	0	0	2	0	0	0	0	0	0	0	0	0	0
eb3e6ef257124f187f40c56ccdf1c894	0	0	0	0	0	0	0	0	0	0	0	0	0	0	0	0	0	0	0	0	0	0	0	0	5	4	0	0	0
dabc0aec7938ebe5425957f4093b3e34	0	0	0	0	0	0	0	0	0	0	0	0	0	0	0	0	0	0	0	0	20	8	65	27	48	14	0	23	0
a802d731099b59adbb6fb718974198a9	0	0	0	0	0	0	0	0	0	0	0	0	281	0	0	0	0	0	577	4	0	0	0	0	0	0	0	0	0
7ab17d2dbda98b0bf9f69ad9ba0821c2	0	0	0	0	0	0	0	0	0	0	0	0	0	0	0	0	0	0	6	0	0	0	0	0	0	0	0	0	0
c19f0bdec64f8cf78b76d576466dcda7	0	0	0	0	0	0	0	0	0	0	0	0	0	0	10	0	0	0	0	0	0	0	0	0	0	0	11	0	0
13b184bbe8fe3fa9df28934688654800	0	0	0	0	0	0	0	0	0	0	0	4	0	0	0	0	0	0	0	0	7	0	0	0	0	0	0	1	0
1207ee5163568b76c2f1fcfff2743206	0	0	0	0	0	0	0	0	0	0	0	0	2	0	0	13	0	0	0	0	0	0	0	0	0	0	0	0	0
509c7172afad42314cb35a11f6d23a1a	0	0	0	0	0	0	0	0	0	0	0	0	0	23	70	0	0	0	0	0	0	0	0	0	0	0	75	0	0
ead16e1111b5eb258f979ecd0120ea6c	0	0	0	0	0	0	0	0	0	0	2	0	0	0	0	0	0	0	0	0	0	0	0	0	0	0	0	0	0
3629d5843cdc4c9cb690c26f7a55c2ae	0	292	0	0	0	0	0	0	0	0	0	0	0	0	0	0	0	0	0	0	0	0	0	0	0	0	0	0	0
2a6ba4856f9782fadb705b6111965d43	0	0	0	0	0	0	0	0	0	0	0	0	76	0	0	0	78	0	0	0	0	0	0	0	0	0	0	0	0
e35abeb1e4bf4e50e684be46c6efb23a	0	0	0	0	0	53	0	0	0	0	0	0	0	0	0	0	0	0	0	0	0	0	0	0	0	0	0	0	0
7d74b2f52f4ac12fcc58d74ab8fffd11	964	0	0	0	0	0	0	0	0	0	0	0	0	0	0	0	0	0	0	0	0	0	0	0	0	0	0	0	0
1f468db3b162f6de4219ce91f4f3b0a3	0	0	0	0	0	0	0	0	0	0	0	0	0	0	0	2	0	87	0	8	0	0	0	0	0	0	0	0	0
a36574f0ba9f769f2ddf1fbe0cdebd9a	0	0	0	0	0	0	0	0	0	0	0	0	0	0	0	0	0	0	0	0	102	0	23	0	0	0	0	9	0
8c35922c97e0cd710995ec8559393487	0	0	0	0	0	0	0	0	0	0	0	0	0	0	0	0	0	0	0	0	1	0	0	0	0	0	0	0	0
2aaec1ec12e7b52b0056fcd032b9a94f	0	0	0	0	0	0	0	0	0	0	0	0	10	0	0	0	55	0	0	0	0	0	0	0	0	0	0	0	0
a84e5c541bed79df2adfd0086b929dc3	0	0	0	0	0	0	0	0	0	0	0	0	0	0	0	0	0	0	0	0	0	0	0	0	0	6	0	0	0
1fbe1861eef3726d9a416892d9db2b52	0	0	0	0	0	0	0	0	0	0	0	0	0	0	0	0	11	0	0	0	0	0	0	0	0	0	0	0	0
3167fc348fa4264af327e16c8d5a6958	0	0	0	0	0	0	0	0	0	0	0	0	0	0	0	0	0	0	0	0	0	60	0	0	0	0	0	0	1228
578ecdb38898de07ea12cbda94da2642	0	0	0	0	0	41	40	0	0	0	0	0	0	0	0	0	0	0	0	0	0	0	0	0	0	0	0	0	0
4bb9cb7f37f0284f12d59ab26db9240c	0	0	0	0	0	0	0	0	0	0	0	0	0	0	0	0	0	0	0	0	0	0	0	0	0	20	0	0	13
dd17c642f2d1c3aeb8adb5d9d841d38f	0	0	0	0	0	0	0	0	0	0	0	55	0	0	0	0	0	0	0	0	0	0	0	0	0	0	0	0	0
f4c9f6191d20f0642787784a2afba394	0	0	0	0	0	0	0	0	0	0	0	223	0	0	0	8	0	0	0	0	0	0	439	0	0	0	0	0	0
c6dd661b21dff99c8214df5b9b391827	0	0	0	0	0	0	0	0	0	0	0	0	0	0	0	0	0	0	0	0	0	8	0	0	0	0	0	15	0
e3ab37ab8aa0ca629d5ca7bffc6a4496	0	0	0	0	42	0	0	0	0	0	0	0	0	45	0	0	0	0	0	0	0	0	0	0	0	0	0	0	0
08c130e696d49e7942f0d612c560d480	0	0	0	0	0	0	0	0	0	0	0	53	0	0	0	0	0	0	0	0	0	0	0	0	0	0	0	0	0
17e2c3e89ea98abd3db781d59fc59ac0	0	0	0	0	5	3	71	0	0	0	0	0	0	0	0	0	0	0	0	0	0	0	0	0	0	0	0	0	0
c87c7ee7479713169eec41e9f0f51baf	0	0	0	0	0	33	0	0	29	258	22	85	22	146	179	69	0	11	63	0	0	0	0	0	0	0	192	0	0
df10faa823fbb46d8d41619f9ded14b1	0	0	0	0	0	0	0	0	0	0	0	0	0	0	0	0	0	0	0	0	7	61	0	0	0	0	0	0	31
7eeb93b1a2611653bacadbc71699ae70	0	0	0	0	0	0	0	0	0	0	0	0	0	0	0	0	0	0	0	0	0	0	0	2	3	0	0	9	0
cb721a7f9bc542ffcaf5e0bd95d52c00	0	0	0	0	0	0	0	0	0	0	0	0	0	0	0	0	185	0	0	0	0	0	0	0	0	0	0	0	0
e03d33f6beb3d90eba29ca1ec01f8292	0	0	0	0	0	0	0	3	0	0	0	0	0	0	0	0	0	0	0	0	0	0	0	0	0	0	0	0	0
f1ca7905a7dc424ae16866957436bfa2	0	0	0	0	0	0	0	0	0	0	0	3	0	0	0	0	0	0	0	0	0	0	0	0	0	0	0	0	0
f7f54372cd63c9413dbb0666d2d7516a	0	0	0	0	0	162	0	0	0	0	0	0	0	0	0	0	0	0	0	0	0	0	0	0	0	0	0	0	0
4b5b6d6f3484f4b7e35d4206230513bf	0	0	0	0	0	0	0	0	0	0	0	0	0	0	0	0	0	0	0	0	37	0	25	63	57	0	0	77	0
c0d679db851b271b67ee84e297feb440	0	0	0	0	0	0	0	0	0	0	0	0	0	0	0	0	0	24	0	0	0	0	0	0	0	0	0	0	0
3e3c76154846768ff40c4bc46e2b3e98	0	0	0	0	0	0	0	0	0	0	0	0	0	0	0	0	0	19	0	0	0	0	0	0	0	0	3	0	0
84ea07bfcf0fd1f3b0d23c83bcb493c5	0	0	0	0	0	0	0	0	0	0	0	0	0	0	0	0	0	0	0	0	8	0	0	0	0	97	0	0	120
dff859ae611aa61db320c3c670021733	0	0	0	0	0	0	0	0	0	0	0	0	0	0	0	0	0	0	0	0	0	0	5	35	59	0	0	0	0
7344a1a895d437ba195aebe4463468c0	0	0	0	0	0	0	0	0	0	0	0	0	0	0	0	0	58	0	0	8	0	0	0	0	0	0	0	0	0
7c3d9aff0a6910fa9e70f532742f6bd8	0	0	0	0	0	0	0	0	0	0	0	0	0	0	0	0	0	0	0	0	5	0	8	0	0	0	0	0	0
e8cd4caf56ba95e2fbc181f599595fa4	0	0	0	0	0	0	0	16	20	0	0	0	0	11	0	22	13	0	3	0	0	0	0	0	0	0	0	0	0
db27c7bfc84ce9ccd81ba8ed510ef9e6	0	0	0	0	0	432	0	1562	0	0	0	0	0	0	0	0	0	0	0	0	0	0	0	0	0	0	0	0	0
9dd1b67f5316824d5ac4bfee3f805fd3	0	0	0	0	0	0	0	0	0	7	0	0	0	0	0	0	0	0	0	0	0	0	0	0	0	0	0	0	0
7a7d7c4ff5d153d6098c4ab2995839cd	0	0	0	0	225	343	0	222	0	0	0	0	0	459	0	0	0	0	42	0	0	0	0	0	0	0	0	0	0
160ac3a8d8dd4738b8f39d81770276da	0	0	0	0	0	0	0	0	0	0	0	0	0	0	0	230	0	135	56	36	0	0	0	0	0	0	0	8	0
bdf23d4d229e9150f060353eef29b8e4	0	0	0	0	0	0	0	0	0	4	0	0	0	0	3	0	0	0	0	0	0	0	0	0	0	0	0	0	0
e1e1b448ea6e953066e04657719fb0d8	0	0	0	0	0	0	0	0	0	0	0	0	0	0	0	0	0	0	0	0	0	0	0	0	0	0	0	8	0
5534077ed438f56f2fc651cbafb10efc	0	0	0	0	0	93	0	0	706	164	0	0	0	0	610	4	0	251	0	0	56	317	0	103	101	701	570	493	336
60f10bd0aa6df212838b7a96728ce8b6	0	0	0	0	0	0	0	0	0	0	0	0	0	0	0	0	0	0	0	0	0	0	0	0	0	2	0	0	0
ba78f0c46597e8c9de0a965d8b9b2f5d	0	0	0	0	0	98	0	6	0	0	0	0	0	0	0	0	0	363	0	0	0	5	9	0	0	14	0	0	10
b596dc5d758bc4f0dd1ba6fa43291edd	0	0	0	0	0	0	0	0	0	0	0	207	0	0	0	0	0	0	0	0	0	0	0	0	0	0	0	0	0
dae5f05528d4cb77543f40c8bdc8f01d	0	0	0	0	0	0	0	0	0	0	0	0	0	0	0	0	0	0	0	0	0	5	0	0	0	0	0	0	0
84e885c46dde896daf249dcb82e2a09b	0	0	0	0	0	0	0	0	0	0	0	0	0	0	0	0	36	0	0	0	0	0	1	0	0	0	0	0	0
1ecf84bf2a17c5146f850f65f1299867	0	0	0	0	0	0	0	0	0	0	0	0	0	0	0	0	0	0	0	0	0	0	0	0	0	0	0	9	0
a3e8c5fb1b6d04e0b5aeb4fba0f91af0	0	0	0	0	0	0	0	0	0	0	0	0	0	0	0	0	0	0	13	0	0	0	0	0	0	0	0	0	0
f6502f8aa385dda34c5e8004fe4fcaa4	0	0	0	0	0	0	0	0	0	0	0	0	0	0	0	0	0	0	0	0	0	0	0	0	0	0	0	0	3
7a2974ab9113f60aeb8d645ca6098db5	0	0	0	0	0	0	0	9	0	0	0	0	0	0	0	0	0	0	0	0	0	0	0	0	0	0	0	0	0
281924874fc364eec45abc3f51603cc6	1011	0	0	26	0	36	88	0	0	0	0	0	8	0	0	0	0	0	0	0	0	0	0	0	0	0	0	0	0
8174a6812a1443752aabad87b308ae1b	0	0	0	0	0	0	0	0	0	0	0	0	0	0	0	0	0	0	0	0	0	313	4	29	28	408	0	31	71
4ab6326208dcb2fa9afa0069b8b79476	0	0	0	0	18	0	0	0	0	0	0	0	0	0	0	0	0	0	0	0	0	0	0	0	0	0	0	0	0
dd385c0d909ea55f5732c27f3fbd72cc	0	0	0	0	0	0	0	0	0	0	0	0	0	0	0	0	0	0	0	0	0	0	0	10	20	0	0	3	0
7349c28587c85169710b0cd3e78ff13a	0	0	0	0	6	0	0	3	0	0	0	0	0	0	0	0	0	0	0	0	0	0	0	0	0	0	0	0	0
9720ebdf5e9e4ddd5b32f95bbc42ac7a	0	0	0	0	0	0	0	0	0	0	0	0	0	0	0	0	0	0	0	16	5	0	5	0	7	0	8	0	0
ac44559bfc52af7d8816b8a74509b442	0	0	0	22	0	0	0	0	0	0	0	0	0	0	0	0	0	0	0	0	0	0	0	0	0	0	0	0	0
73252334335a5262b85b9b6303e08ac6	0	0	0	0	0	0	0	0	0	0	0	0	0	0	0	0	0	0	0	0	0	0	0	0	0	0	0	23	0
4330da9c91194e1af018317de5230df2	0	0	0	0	0	0	0	0	0	0	0	0	0	0	0	0	0	0	0	0	2	0	0	0	0	0	0	0	0
77fdbc5970565cbfe1a6330bb36f7b1a	0	0	0	0	638	0	83	0	129	0	81	2728	0	0	0	7	0	622	0	0	9	0	5	0	0	0	0	140	13
13b84a77b6af50b502d06cf08004e327	0	0	0	0	0	0	0	0	0	0	0	0	0	0	0	0	0	0	0	0	0	0	0	0	0	0	0	0	6
e54c7364bec206e25e46babe020804fc	0	0	0	0	0	0	0	0	0	3	0	0	20	0	0	0	0	0	0	0	0	0	0	0	0	0	5	0	0
7707a949245df0049a37bd19d88433dc	0	0	0	0	0	0	0	34	0	0	0	0	0	0	0	0	0	0	0	0	0	0	0	0	0	0	0	0	0
3c7703a095771b748b853a66c579efec	0	0	0	0	0	0	0	0	17	0	0	0	0	0	0	0	0	0	0	0	0	0	0	0	0	0	0	0	0
0e6877eb756081f7cfcd06582ba1c72b	0	0	0	0	0	0	0	0	0	0	0	0	0	0	0	0	0	0	0	0	0	0	6	0	0	0	0	0	0
0ea7764d3e6ec0f3153ea8a79e6302c4	7	391	55	313	0	0	0	0	0	0	0	0	0	0	0	0	0	0	0	0	0	0	0	0	0	0	0	0	0
34a090d3e5b471b6c8d187cd65c6434f	0	0	0	0	0	0	0	0	0	0	0	0	0	0	0	0	0	0	0	0	19	0	121	0	0	406	0	0	0
428519be72a10ba6b5518ef492f4522f	0	0	0	0	0	0	0	0	0	0	0	0	0	0	0	0	0	0	0	0	0	0	0	0	4	0	0	0	0
f5f636636c3d0778275f5169c8fad9d2	0	0	0	0	0	0	0	41	0	0	0	0	0	0	7	0	0	0	0	0	0	0	0	0	0	0	8	0	0
00d15cf90c160236fa68b6adc13c0c40	0	0	0	0	0	0	0	0	0	0	0	0	0	0	0	0	0	0	0	0	0	0	0	0	0	10	0	0	0
f5ccb68e64738bccc06479dfc30a7968	0	0	0	0	0	0	0	0	0	0	0	0	0	0	0	0	0	0	0	0	2	0	0	0	0	0	0	0	0
1f6dabf4ba22caf44f7948896a61a212	0	0	0	0	0	0	0	0	0	0	0	0	0	0	0	0	0	0	0	0	6	0	0	0	0	0	0	0	0
c1cd910b3028830f0fdd125e1e05e683	0	0	0	0	7	0	0	0	0	0	0	0	0	0	6	0	0	0	0	0	0	0	17	0	1	10	6	80	59
37f5a5e0ae8d51f0dc9bba2a5f0c9622	0	0	0	0	0	0	0	0	15	0	0	0	0	0	0	0	0	0	0	0	0	0	0	0	0	0	0	0	0
f7f53f38e61db8e84359583c96b684a7	0	0	0	0	0	0	0	0	0	0	0	0	18	0	0	9	0	0	0	44	0	0	0	0	0	0	0	0	0
71925bb8ba59c50a708b2702dbb6d7d2	0	0	0	0	0	0	0	0	0	0	0	18	0	43	0	0	0	35	0	0	0	8	0	3	3	0	0	0	0
95c0e587b31998883b1ec3a5d568d477	0	0	0	0	0	0	0	0	0	0	0	0	0	0	0	0	0	0	0	0	0	0	0	0	0	8	0	0	10
c17794e84d51e5b84b236d661468751f	0	0	0	0	0	0	0	0	0	0	0	0	0	0	0	0	0	628	0	0	0	0	0	0	0	0	0	0	0
2b78b25fb318d7e6f7c4339868ccfb57	0	15	0	0	0	0	0	0	0	0	0	0	0	0	0	0	0	0	0	0	0	0	0	0	0	0	0	0	0
e61ef2e3db3d680f610f9fd5e6451f2f	0	0	0	0	0	0	0	0	0	0	0	0	0	0	0	0	0	0	0	0	0	19	0	0	0	0	0	0	0
13d762f0471e76d7ea0206feabf7dba9	0	0	0	0	0	0	305	0	263	3	0	12	0	5	0	11	12	1	3	0	13	0	0	0	1	0	0	24	0
164bfafda293483ccce93e9188c3563e	0	0	0	0	0	0	0	30	64	0	0	284	0	0	0	0	0	0	0	0	3	0	0	0	0	0	0	5	0
3cefb4ac578b88401c512105348a8ddd	0	0	0	0	0	0	0	0	0	0	0	0	0	0	0	0	0	0	0	0	0	3	0	0	0	0	0	0	0
98403d412c48bce3aae4fb32f1b0ef7d	0	0	0	0	0	32	227	0	708	104	343	67	71	3	0	24	1	82	43	0	0	0	0	0	0	0	4	0	0
a7db621c78debf1757ce85bcfb23982b	0	0	0	0	0	0	0	0	0	0	0	0	0	0	0	0	0	0	0	0	13	0	22	8	7	0	0	119	0
15a798c882468188bae384506ad86899	0	0	0	0	0	0	0	0	0	0	0	12	0	0	0	0	0	8	0	0	0	0	0	0	0	0	0	0	0
7ae3f570d3ed07467cfe676adad035e3	0	0	0	0	3912	103	0	56	0	0	0	0	0	0	0	4	0	0	0	0	32	6	12	0	0	8	0	85	105
d371f481f54e95d18cc9567105fcc926	0	0	0	0	37	0	0	0	0	0	0	0	0	0	0	0	0	0	0	0	0	0	0	0	0	0	0	0	0
94749eb4823028ce2069fe2b1481f7f4	0	0	884	160	0	0	0	0	0	0	0	0	0	0	0	0	14	0	0	0	0	0	0	0	0	0	0	0	0
a61d4a8254fea2e354d9950faedbfc9a	0	0	0	0	0	0	0	0	0	0	0	28	0	0	6	0	0	0	0	0	0	0	0	0	0	0	11	0	0
c0e2cf3ba3881e7aeda83380a355d7eb	0	0	0	0	0	0	0	0	0	0	0	0	0	0	0	0	0	0	0	0	0	0	0	8	16	0	0	0	0
c126afdbf821dd5ab8113a03cae45953	0	0	0	0	0	0	0	0	0	0	0	0	0	0	0	0	0	0	0	0	2	0	0	0	0	0	0	0	0
2e1e29d86bb638bc04301f12a58a1bf3	0	0	0	0	0	0	0	0	10	0	26	0	0	0	0	0	80	344	0	0	5	4	0	0	0	1	0	0	5
3e799b8ba24837b97586ac90e23f99a6	0	0	0	0	141	2171	48	53	306	36	120	2151	0	30	31	0	0	132	32	0	0	0	0	0	0	0	32	0	0
aea3daa96fe83dc922ccecb002b9520d	0	0	0	0	0	0	0	0	0	0	0	0	0	0	0	0	0	0	0	0	0	0	16	0	10	0	0	19	0
fb814cb75a80895c56031e4fe2ffc9e7	0	0	0	0	20	0	0	6	22	0	90	0	0	0	0	0	16	1	1	0	0	0	0	0	0	0	0	0	0
42b20152bd2c8601a8865948cf003e38	0	0	0	0	0	0	0	0	0	0	0	0	2	0	0	0	0	0	0	0	0	0	0	0	0	0	0	0	0
4a86c568925cc859fe5b7ec5f2c1d5ed	0	0	0	0	0	0	0	0	0	0	0	159	0	0	0	0	0	0	0	0	0	0	0	0	0	0	0	0	0
bad7e6bad8cd996c248573e8d2abe768	0	0	0	0	0	0	0	0	0	0	0	0	0	0	0	0	0	0	0	0	3	0	0	0	0	0	0	0	0
190dc8ad809075903be176178dc766d1	0	0	0	0	0	0	0	0	0	0	0	0	0	0	0	0	0	0	6	8	0	0	0	0	0	0	0	0	0
8183891406025d0c82d6a9e89785945f	0	0	0	0	0	0	0	0	0	0	0	0	0	0	0	0	0	0	0	0	0	0	0	6	7	0	0	0	0
9673ba0c4503534ae02256859965148a	0	0	0	0	0	0	0	0	0	0	0	0	0	0	2	0	0	0	0	0	0	0	0	0	0	0	0	0	0
ef6bede1c369524d74d7465cb967b164	0	0	0	0	0	0	0	0	0	0	0	0	0	0	0	0	0	0	0	0	0	0	0	498	477	0	0	0	0
ddd9d77c179cca42ed52cb80960e776e	0	0	0	0	0	0	0	0	0	0	0	0	0	0	0	0	0	0	0	0	0	0	4	6	20	0	0	17	0
61d468487179528f062c0c28500f3c0a	0	0	0	0	0	0	0	0	0	0	0	0	0	0	0	0	0	0	0	0	0	0	0	0	0	3	0	0	3
05d02591fa9eb95984421fd599e0a373	0	0	0	0	50	864	0	464	0	0	0	0	0	278	0	0	0	0	30	0	0	0	0	0	0	0	0	0	0
3defe84f87d0c34dca93e4d7063547a6	0	0	0	0	0	0	48	0	0	0	0	0	0	0	0	0	0	0	0	0	0	0	0	0	0	0	0	0	0
c374c221d5c8b7ce698c35b263816df6	0	0	0	0	298	0	0	0	0	0	0	0	0	5	17	0	0	22	5	0	16	25	181	121	100	30	7	76	44
29aed85604771b4c8df686e35afd8768	0	0	0	0	0	0	0	0	25	0	0	0	0	0	0	0	0	0	0	0	0	0	0	0	0	0	0	0	0
5d68d362131bd4685e3fe45d2fd570dd	0	0	0	0	0	0	0	0	164	0	0	0	2	0	0	0	0	0	0	0	0	0	0	0	0	0	0	0	0
5f59913018f5ce74d465648cc919eba3	0	0	0	0	0	0	0	0	0	0	597	0	0	0	929	0	0	0	0	0	0	0	0	0	0	0	954	0	0
f92c54872fc0c204a6d9a9485387ceab	8	0	0	39	0	0	0	0	0	0	0	0	0	0	0	0	0	0	0	0	0	0	0	0	0	0	0	0	0
87747f7714d885e777636fa03fd2c668	0	0	0	0	0	0	0	0	0	0	0	0	0	0	0	0	0	0	0	0	1	0	0	0	0	0	0	1	0
3227691b4acb5325aa69e174da17c37c	0	0	0	0	42	6	0	40	46	5	0	62	0	267	0	0	0	2	0	0	20	29	84	83	80	185	4	221	566
b551bc3bfeab9785b4f69b4bfdd64764	0	84	0	330	0	0	0	0	0	0	0	0	0	0	0	0	0	0	0	0	0	0	0	0	0	0	0	0	0
f1598a3170eee1c6d727d8aba140c10d	0	0	0	0	0	0	0	0	0	0	0	0	0	0	6	0	0	0	35	4	0	0	0	0	0	0	2	0	0
3a24817e948e91fb3c6220ea730a7c17	0	0	0	0	0	0	0	0	0	0	0	0	0	8	3	0	0	0	0	0	0	0	0	0	0	8	0	0	0
8bab6efc36679743b231a2e6144d00f6	0	0	0	0	0	0	0	0	0	0	0	0	0	0	0	0	0	0	5	0	0	0	0	0	0	0	0	0	0
d34bb04d8850e168efb859447f2bdebb	0	0	0	0	0	0	0	0	0	0	0	0	20	4	0	0	0	0	0	7	0	0	0	0	0	0	0	0	0
660d396fbe0430f929943f88e9ee219f	0	0	0	0	0	0	0	0	0	0	0	0	0	0	0	0	0	0	455	29	0	0	0	0	0	0	0	0	0
9ffe444e6f5d480179ff0e1cd46817c2	0	0	0	0	0	0	0	0	0	0	14	0	0	0	0	0	0	657	0	3166	0	0	0	0	0	0	0	0	0
d0f1d6d9a29ed4d8d54ce657973d591f	0	0	0	0	0	0	0	0	0	0	0	0	0	0	0	0	0	9	0	0	0	0	0	0	0	0	0	0	0
4b211d0245910199813b569b854f94ae	0	0	0	0	0	0	0	0	0	0	0	0	0	0	0	0	0	0	0	10	0	0	0	0	0	0	0	0	0
424cfecf2ea57d0e85b37049b5fb5675	2	0	0	0	0	0	0	0	6298	0	0	0	0	0	0	0	3	0	0	0	10609	363	226	7334	6399	177	0	373	3828
b4dc3afb79ce136a2bd7f0582260ff28	0	0	0	0	0	0	0	0	0	0	0	0	0	0	0	0	0	0	0	0	0	0	0	0	0	76	0	0	0
d80be2dd96b0ca65b8c9d720ea531ff6	0	0	0	0	0	0	0	0	0	0	0	0	0	0	0	0	0	0	7	0	0	0	0	0	0	0	0	0	0
f5c572fc12699e2a09dca164ade96571	0	0	0	0	0	0	0	0	0	0	0	0	0	0	0	0	0	0	0	0	0	0	0	0	0	0	0	0	11
f91770cda0d41db159081c3a3d0b387a	0	0	0	0	0	0	0	0	0	0	0	0	0	0	0	0	0	0	0	0	12	0	103	429	332	0	0	16	0
ffe0775b359cde54323a76f1725e43bc	0	0	0	0	0	0	0	4	0	0	0	0	0	0	0	0	0	0	0	0	0	0	0	0	0	0	0	0	0
3191fd19c345ec97a3b9b50f31abdd55	0	0	9	0	0	0	0	0	0	0	0	0	0	0	0	0	0	0	0	0	0	0	0	0	0	0	0	0	0
dd138f89fc7dcba217346e7b00c13fb2	0	0	0	0	0	0	0	0	0	0	0	0	0	0	1283	0	0	0	0	0	0	0	0	0	0	0	1318	0	0
07435134fe3f93349268c4366fd483e0	0	0	0	0	0	0	0	0	0	0	0	0	0	0	0	0	0	0	15	0	0	16	0	0	0	0	0	0	0
beda5e594b345dacdd7ae97f278c4ed2	0	0	0	0	0	174	356	0	0	0	0	0	0	0	0	0	0	0	0	0	0	0	0	0	0	0	0	0	0
ac59f53d7cc26936aff71c802e2daa2c	0	0	0	0	0	0	0	0	0	0	0	0	241	0	0	0	0	0	0	0	0	0	0	0	0	0	10	0	0
6d6855f241d7f252b512562e0419fcc7	0	0	0	0	0	0	0	0	0	4	0	0	0	0	0	0	0	0	0	0	0	0	0	0	0	0	3	0	0
be0f2834249424fc0c14e732888c3208	0	0	0	0	0	0	0	0	0	0	0	0	0	0	0	0	0	0	9	0	0	0	0	0	0	0	0	0	0
bbed481c509741c743509460b4a34796	0	0	0	0	0	0	0	0	0	0	0	0	0	0	0	0	0	0	0	0	42	0	0	0	2	0	0	0	0
b5349682bc7da87d523768a097bd9722	76	0	0	0	0	0	0	0	0	0	0	0	0	0	0	0	0	0	0	0	0	0	0	0	0	0	0	0	0
b5410db05f79e1aae7fa6cf26ea6dd8f	0	0	0	0	0	0	0	0	0	0	0	0	0	0	0	0	0	0	0	0	1	0	0	0	0	0	0	0	0
de860f8dda01f4e25018a3870ee25975	0	0	0	0	0	0	0	0	4	10	20	0	0	46	0	0	0	8	35	0	22	32	6	34	35	41	0	48	11
e22802f557d6179e2a773b5bfd47d3d4	0	0	0	0	0	0	0	0	7	21	0	0	0	0	0	0	38	0	3	0	0	0	0	0	0	0	0	0	0
53747bab01f5465d459e5a7e2b519848	0	0	0	0	0	0	0	0	0	0	0	0	0	0	1	0	0	2	0	0	2	8	13	0	0	0	0	0	0
046dd3b3e32befede06d24fc60aa9637	0	0	0	0	0	0	0	0	0	0	148	0	0	0	0	0	0	0	0	0	0	0	0	0	0	0	0	0	0
0cb699a86e87f48ddd61fa106edb7bcd	0	0	0	0	0	0	0	0	14	0	0	0	0	0	0	0	0	0	0	0	0	0	0	0	0	0	0	0	0
2b4f7d396d1baa33e08d2dd3b39ce687	0	0	0	0	0	0	0	0	0	0	0	0	0	0	0	13	0	0	0	0	0	0	0	0	0	0	0	0	0
4e37761f09d52eae716b9e5c0d6bcd20	365	0	0	0	0	0	0	0	0	0	0	0	0	0	0	0	0	0	0	0	0	0	0	80	105	0	0	0	0
6a3b0bf7f39f5f17283d6ed8bb7d9ae9	0	0	0	0	0	0	0	0	0	0	0	0	0	1	0	0	0	0	0	0	0	0	0	0	0	0	0	0	0
b920d50edd83ac1df5c4b34bfc8381e6	0	0	0	0	0	0	0	0	0	0	0	0	0	0	0	0	0	0	20	0	0	0	0	0	0	0	0	0	0
2634770cce739776a942399405bb9bea	0	0	0	0	0	0	0	0	0	0	0	0	0	0	0	0	0	0	0	0	0	0	0	0	0	41	0	0	0
b220adb3e06bd95c6d9c60a10ebf8baf	0	0	0	0	0	0	0	0	0	0	0	0	0	0	0	0	0	0	0	0	0	5	0	2	6	0	0	8	17
90f6869ff4fa40341685fb0d192fa2c9	0	0	0	0	0	0	0	0	0	4	367	0	9	38	0	0	0	0	187	103	0	0	0	0	0	0	0	0	0
7f0ff0d42a62d1a68fd15664f81cbefd	0	0	0	0	1973	0	0	355	157	0	0	397	7	1252	10	116	211	221	0	6	3	0	100	0	0	0	8	0	0
ecfd920de9fab2fde2924a53355e0beb	0	0	0	0	0	0	0	0	23	9987	24	1476	0	0	0	0	0	0	0	0	0	0	0	0	0	0	0	0	0
601007c87ae02fa9f9132f0cdab0c2e6	0	0	0	0	0	0	0	0	0	0	0	0	0	0	0	0	0	0	0	0	0	10	0	0	0	0	0	0	0
653fdc8432413f1be69801f9a1b3a526	0	0	0	0	0	0	0	0	0	0	0	0	0	0	0	0	0	0	0	0	0	10	0	0	0	0	0	0	0
c833b399e2e71c928d1240ddbb8be28a	0	0	0	0	0	0	0	1	0	0	0	0	0	0	0	0	0	0	0	0	0	0	0	0	0	0	0	0	0
fba1720f3e4cd8c4d9afb0d1776031df	1244	0	0	0	0	0	0	0	0	0	0	0	0	0	0	0	0	0	0	0	0	0	0	0	0	0	0	0	0
9d7f1e1fbfb99dd32f8b5d77bd169709	0	0	0	0	0	0	0	0	0	0	0	0	0	0	2	0	0	0	0	0	0	0	0	0	0	0	10	0	0
be530aaf97f770256a440093999e7870	0	0	0	0	0	0	0	0	13	0	0	0	0	0	0	0	0	0	0	0	0	0	0	0	0	0	0	0	0
dbdf92b54adbacfe8140afdf8babfb0f	0	0	0	0	0	0	0	0	4	0	0	0	0	0	0	0	0	0	0	0	0	0	0	0	0	0	0	0	0
f2ac8a341b6acac34c0cf42fea0b5023	0	0	0	0	0	0	0	0	0	0	0	0	0	0	0	0	0	17	0	0	0	0	0	0	0	0	0	0	0
f9c9c7ed8ccd8548244ad0239d131a46	0	0	0	0	0	0	0	0	0	0	0	0	0	0	0	0	0	0	0	0	4	0	0	0	0	0	0	0	0
ff05dd36edcef463e22e89a8da355728	0	0	0	0	0	0	0	0	0	0	0	0	0	0	0	0	0	0	31	0	0	0	0	0	0	0	0	0	0
c4570264ee98c8d593169161fb018731	44	1113	0	72	0	307	0	16	59	68	4	833	0	89	6	5	63	94	8	7	2	140	394	27	46	379	5	102	272
32259b3bd30762456799627dcfc8c436	0	0	0	0	0	0	0	0	0	0	0	0	0	0	0	0	0	0	0	0	0	22	0	0	0	115	0	0	0
a07c108f54e137788a3cc097d840696b	0	0	0	0	0	0	0	0	0	0	0	0	0	0	0	34	0	0	0	0	0	0	0	0	0	0	0	0	0
e476bf0402cc65f38453f4e640e9bef5	0	0	0	0	0	0	0	0	0	0	0	0	0	0	0	0	0	0	0	85	0	0	0	0	0	0	0	0	0
64ef80de346e285528965e983e545aff	0	0	0	0	0	0	0	0	0	0	0	0	0	0	0	0	0	0	0	0	0	0	3	3	0	0	0	9	0
d1da099a1eb94c5bd08fbae81a5817cb	0	0	0	0	0	0	0	0	0	0	0	0	0	0	0	0	0	0	0	0	0	0	21	0	0	0	0	0	0
eb227fa74df122d98397bea9590b27ec	0	0	0	5	0	0	0	0	0	0	0	0	0	0	0	0	0	0	0	0	0	0	0	0	0	0	0	0	0
11b2035e42d31b37bca03fffc6ac8260	0	0	0	0	0	0	0	0	0	0	0	0	2	0	0	0	0	0	0	0	0	0	0	0	0	0	0	0	0
5c7532dc28800f4aa72ed78eb4b009a3	0	0	0	0	0	0	0	0	0	0	0	0	0	0	7	0	0	0	0	0	0	0	0	0	0	0	17	0	0
607f94bab207f9289b7f2153ea94fcdb	0	0	0	0	6	0	0	0	0	0	0	0	9781	0	0	0	0	0	0	0	3	0	0	0	0	0	0	0	0
9537f5523503d7550bf340a065673634	0	0	0	0	0	0	0	0	0	0	0	0	0	0	0	0	0	3	0	0	0	0	0	0	0	0	0	0	0
f9795b4cf08213dbceabaa1253c7a82e	0	0	0	0	0	0	0	0	0	0	0	0	0	0	0	0	0	0	0	0	0	25	0	0	0	0	0	0	0
38484206bbc3c322b83e733be874f4e6	0	0	0	0	0	0	0	0	0	0	0	0	0	0	0	0	0	0	0	0	0	0	0	7	2	0	0	32	64
266832484cfd0c3ba07843eb217fc2d5	0	0	0	0	0	0	0	0	184	0	0	0	0	0	0	0	0	0	0	0	0	0	0	0	0	0	0	0	0
2cdfc647b1251f0970978d35510c34c2	0	0	0	0	0	0	0	0	0	0	0	0	0	0	0	0	0	0	0	0	0	0	21	0	0	0	0	0	0
807b841387ddc549d15f5c8b7d986d20	0	0	0	0	0	1259	0	0	94	23	0	421	0	149	16	0	24	50	34	0	0	0	3	0	1	0	7	0	0
9d9fa5e1f9da1de95b93cb9bfaa5f848	0	0	0	0	0	0	0	0	0	0	0	0	0	0	0	0	3	0	0	0	0	0	0	0	0	0	0	0	0
b01ce15a8e8ca065ff1365c68749022d	0	0	0	0	0	0	0	0	0	0	0	0	0	0	0	0	0	0	0	0	6	0	0	0	0	0	0	0	0
b345a93eeef997bf4df96ab6528fb2da	0	0	0	0	0	0	0	0	0	0	0	0	0	0	0	0	0	0	0	0	0	0	3	22	21	0	0	62	12
ba2720155b1cd4a2c3785ae67ea56c17	0	0	0	0	0	0	0	0	0	0	17	0	0	15	0	0	0	0	0	0	0	0	0	0	0	0	0	0	0
d320cf37aca07f76c0ea542e042b1ab1	0	0	0	0	0	468	0	0	0	0	0	0	0	0	0	0	0	0	35	0	0	0	0	0	0	0	0	0	0
9cded9c27065663e7969b187c4cc8327	0	0	0	0	0	0	439	0	0	0	0	0	0	0	0	0	0	0	0	0	3	0	13	0	0	0	0	0	0
001daf8818fdb39225d90243055ec96e	0	0	0	0	0	0	0	0	0	0	0	0	0	0	0	0	0	0	405	0	0	0	0	0	0	0	0	0	0
306870ac51eefb9467461e27fc09f24f	0	0	0	0	0	0	0	0	0	0	0	0	0	0	4	0	0	0	31	0	0	0	0	0	0	0	3	0	0
5a48f6cc3a2ce67c803a8b905fd97380	0	0	0	0	0	0	0	0	0	0	0	0	0	0	0	0	0	0	0	0	0	5	0	0	0	0	0	0	0
c4922e4dc8bf1c07a32a3c8ddc45f313	0	0	530	0	0	0	294	0	0	0	0	0	0	0	0	0	0	0	0	0	0	0	0	0	0	0	0	0	0
c6abda3a597036ae654dd31fa5319ce7	0	0	0	0	0	0	0	0	0	0	0	0	0	0	0	0	20	0	0	0	0	0	0	0	0	0	0	0	0
67f9f70f22a17592a62d4549d9dad8c7	0	0	0	0	0	0	0	0	0	0	0	0	0	0	0	0	0	0	0	0	2	0	0	0	0	0	0	0	0
2067040daed14814c0df8d4e7146d09d	0	0	0	0	0	0	0	0	0	0	0	0	0	0	0	0	0	0	0	0	0	0	0	0	0	16	0	10	0
719d30c35a2656e9ee31319973c26cb6	0	0	43	0	0	0	0	0	0	0	0	0	0	0	0	0	0	0	0	0	0	0	0	0	0	0	0	0	0
2c8999e50e0e7344af90ae9df110cd41	0	0	0	0	0	0	0	0	0	0	0	0	2	0	0	0	0	0	0	0	24	0	0	8	14	0	0	66	0
305074dc81e22edeaa3fc5e058187eba	0	0	0	0	0	0	0	0	0	0	0	0	0	0	0	0	0	0	0	0	0	0	0	42	48	14	0	0	0
6df07d4253aaa78c6b69baedad711919	0	0	0	0	0	0	0	0	0	0	0	0	0	0	0	0	0	0	0	0	4	0	0	8	10	0	0	18	0
56ee505e9968f8b0d2b7f87761d99063	0	0	0	0	0	0	0	0	0	0	0	0	0	0	0	0	39	0	0	0	0	0	0	0	0	0	0	0	0
07499073bd078543af7ded18cdc7f692	0	0	0	0	0	0	0	0	0	0	0	0	0	0	0	0	0	0	9	0	0	0	0	0	0	0	0	0	0
2a74d8eb5614c4231b94d3b4135fdc56	0	0	0	0	0	0	0	0	0	0	0	0	0	0	6	0	0	0	0	0	0	0	0	0	0	0	13	0	0
5f347f9f1d2cdf98a52f01e7fa399d1d	0	0	0	0	0	0	0	0	0	0	0	0	0	0	0	0	0	0	0	0	5	0	0	0	0	0	0	0	0
f9610a8e56a431a7c4724fb29cfde879	0	0	0	0	0	0	0	0	0	0	0	0	27	0	0	0	0	0	0	0	0	0	0	0	0	0	0	0	0
066b074026b09cbe2379af7b7518686d	0	0	0	0	0	0	0	0	0	0	0	0	0	0	7	0	0	0	27	0	0	0	0	0	0	0	7	0	0
7e61b5a5e5fa51b55c11466972d9b41d	0	0	0	0	0	0	0	0	0	0	0	0	0	0	0	0	0	0	0	0	0	0	0	0	0	0	0	0	83
e095fd48efe19eca8cb9d84f831bf7c6	0	0	0	0	0	0	0	0	0	0	0	0	0	0	0	0	0	0	0	19	0	0	0	0	0	0	0	0	0
18eeeda2fefbe71bff561f79426eca82	0	0	0	0	0	0	0	0	0	0	0	0	0	0	0	0	0	0	0	0	0	0	0	0	8	0	0	21	0
1d9281b71e995c4e19bfc6e62a093554	0	0	0	0	0	7	0	0	0	17	0	0	0	0	0	0	0	0	0	0	0	0	0	0	0	0	0	0	0
35918ba90122e71cf8e7959cf8527af4	0	0	0	0	0	0	0	0	0	0	0	0	0	0	0	0	0	0	0	0	6	0	48	0	0	0	0	7	0
a13f7588326a427fede3b2c38020f130	0	0	0	0	0	0	0	0	0	0	0	0	0	0	0	0	0	0	12	0	34	27	72	0	0	0	0	0	0
dab8942135fccfa26781c2fd88dacd94	0	1982	0	70	0	0	0	0	0	0	0	0	0	0	0	0	0	0	11	0	0	0	0	0	0	0	0	0	0
dcf22cc06d05a52b7f4a6333e20ccedd	0	0	0	0	0	0	0	0	0	0	0	0	0	0	109	0	0	0	0	0	0	0	0	0	0	0	108	0	0
f246b18d7096c4aa5daa3be57675986f	0	0	0	0	0	0	0	22	0	0	0	0	0	0	26	0	0	0	0	0	0	0	0	0	0	0	24	0	0
01e0c1223b23f1e64b5dd18f72e6fd87	0	0	0	0	0	0	0	0	0	0	0	0	0	0	68	0	0	0	0	0	0	0	0	0	0	0	79	0	0
2502d37332392f36d2f03fb712f1b570	0	0	0	0	0	0	0	0	0	0	0	0	0	0	0	0	0	0	0	0	0	0	0	60	63	0	0	0	0
43b0b2f5207b6c103da4bd0e3558c66d	0	0	0	0	0	0	0	0	0	0	0	0	16	0	0	0	0	0	0	0	0	0	0	0	0	0	0	0	0
29f53130a11af3162a8178bb18e1337f	0	0	0	0	0	0	0	0	0	0	0	0	0	0	0	0	0	8	0	0	0	0	0	0	0	0	0	0	0
8dfd7d80cb6e3ac68e1ee74d101440fc	0	0	0	0	0	0	0	0	0	0	0	0	0	7	0	0	0	0	0	0	0	0	0	0	0	0	0	0	0
dc10c1c4143ef693982297f4615cc028	0	0	0	0	0	0	0	0	4307	39	0	0	0	0	0	0	0	0	0	0	0	0	0	0	0	0	0	0	0
1e84e307cf58648633868f295a67f4bb	0	0	0	0	0	0	0	22	0	0	0	0	0	3873	0	0	0	0	4	0	4	18	0	10	0	10	0	9	12
5ab7c588a1264bc960b2ad273464b1bc	0	0	0	0	0	0	0	0	0	0	0	0	0	0	0	0	0	0	0	0	0	0	50	0	0	0	0	0	0
bdbf08b1dccf7161ed0db4cfa8bd0879	0	0	0	0	0	0	0	0	0	0	0	2	0	0	0	0	0	0	0	0	0	0	0	0	0	0	0	0	0
c4730e221803e12e32c5a50c61e82eb0	0	0	0	0	0	0	0	0	0	0	0	147	0	0	0	0	0	0	0	0	0	0	0	0	0	0	0	0	0
61181b91cdd2e4404de9942778a16b77	7	0	0	0	0	0	0	0	0	0	0	0	0	0	0	0	0	0	0	0	0	0	0	0	0	0	0	0	0
6cce574b4db805ec6bf6e6efefe5649f	0	0	0	0	0	0	0	0	0	0	0	0	0	0	0	0	0	0	0	0	0	65	0	0	0	0	0	0	0
bc5f950ec160426839db3f60c45f2f40	0	0	0	0	0	0	0	13	0	0	0	0	0	342	0	0	0	0	0	0	0	0	0	0	0	0	0	0	0
c24edb8773d001f64b1b096f16a4ef9f	0	0	0	0	0	0	0	0	0	0	0	0	16	0	3	7	0	0	0	0	0	0	0	0	0	0	0	0	0
564263064162c5a501a9508c6244ae75	0	0	0	0	0	0	0	0	1	0	0	0	0	2	9	0	0	0	178	0	0	0	0	0	0	0	12	0	0
ce546563d32fecae2f97625b7d33f306	0	0	0	0	0	0	0	0	0	0	0	0	9	0	0	0	0	0	0	0	0	0	0	0	0	0	0	0	0
3c4ab6c81f724bd186683c22e0edabca	0	0	0	0	0	0	0	0	0	0	0	0	0	0	0	0	14	0	0	0	0	0	0	0	0	0	0	0	0
3d8c5f4db41a8a5b66d6b9a939abf88b	0	0	0	0	0	0	0	18	0	0	0	0	0	0	0	0	0	0	0	0	0	0	0	0	0	0	0	0	0
50c89cd3f694dadadd79b3b86fd2c836	0	0	0	0	0	0	0	0	0	0	0	0	0	0	0	0	0	0	0	0	1	0	0	0	0	0	0	0	0
674d4f4087b743e4459554bf63ac7ffa	0	0	0	0	0	0	0	0	0	0	0	0	0	0	0	0	0	0	0	0	0	0	3	0	0	0	0	0	0
7cde2a4fca0324def70dc412a1a83fbd	0	0	0	0	0	0	0	0	0	0	0	0	0	48	40	0	0	0	151	163	0	0	0	0	0	0	38	0	0
a17e303d7aeefa44fd0ab48130493af9	0	0	0	0	0	0	0	0	58	0	15	40	84	60	131	20	0	50	143	2	93	14	97	65	57	0	203	97	0
b24b238326e21d783e78369b83eb8d0d	0	0	0	0	0	0	0	0	0	0	0	0	0	0	0	0	0	0	0	0	0	0	0	0	2	0	0	0	0
2dc3b20fa3e9ad7c30faf1a99fdcb37b	0	0	0	0	0	0	0	0	0	0	0	0	0	0	0	0	0	0	0	0	25	0	0	9	5	0	0	6	0
5869b59a04388684a2b9d2e643518f0f	0	0	0	0	0	0	0	0	0	0	0	0	0	0	0	0	0	0	0	0	6	1	0	0	0	0	0	18	0
ec1568dfe42cbcb1509e8e9568dbea73	0	0	0	0	0	0	0	0	0	0	0	0	28	0	0	0	0	0	0	0	0	0	0	27	33	0	0	0	0
99688ea02222fb729f6d1a16b0567664	0	0	0	0	0	30	0	0	0	0	0	0	0	0	0	0	0	0	0	0	3	0	0	0	0	0	0	0	10
8ffa978b4780798c4a2bc40c9b10e207	0	0	0	0	0	8	0	0	0	0	0	0	0	8	0	0	0	0	0	0	0	0	0	0	0	0	0	0	0
3a0e17323fe68486c7e45c9cf3d21d1c	109	0	0	0	0	0	0	0	0	0	0	0	0	0	0	0	0	0	0	0	0	0	0	0	0	0	0	0	0
94bb6488ada2515a86d6496a31dbd387	0	0	0	0	0	0	0	0	0	0	0	0	0	0	0	0	0	0	0	0	13	0	0	0	0	0	0	0	0
832f1fc632d2edb1d82e04dea7b10ac3	0	0	0	0	0	0	0	32	0	0	0	0	0	0	0	0	0	0	0	0	0	0	0	0	0	0	0	0	0
ea619952bf018d50f594f74638473f0e	0	0	0	28	0	0	0	0	0	0	0	0	0	0	0	0	0	0	0	0	0	0	0	0	0	0	0	0	0
0b1a49dd38ad7dc771c9d251f337b318	0	0	0	0	0	0	0	0	0	0	1361	0	0	0	0	0	0	0	0	0	0	0	0	0	0	0	6	0	0
237d8b3f02fa2355b1db8e6697f8151f	0	0	0	0	0	0	0	0	0	0	0	0	0	0	0	0	0	0	0	0	7	342	79	0	0	0	0	0	0
3d356a5226787500005a70f314aee2d8	0	0	0	0	0	192	0	0	0	0	0	0	4	0	9	0	0	0	83	0	36	0	0	0	0	0	4	0	0
8f74db63614bf6c77831fe3ca888af25	0	0	0	0	0	0	0	0	0	0	0	0	0	0	0	0	0	0	0	0	0	0	0	0	0	0	6	0	0
93ffec2fec953940267a281ec4970989	1297	0	0	0	0	0	0	0	0	0	0	0	0	0	0	0	0	0	0	0	0	0	0	0	0	0	0	0	10
429bf24b25ea1d29f1f7abf58805724c	0	0	0	0	0	0	0	0	0	0	0	0	0	0	0	0	0	8	0	0	0	0	0	0	0	0	0	0	0
5375ac98045a9546f990c8cbb4624d0a	0	0	0	0	0	48	0	0	0	0	0	0	0	0	5	242	0	0	0	0	0	0	0	0	0	0	3	0	0
c961317c9553b0a20f5ce6d99c9d7fb1	0	0	0	0	0	0	0	0	6	4	0	0	0	0	0	0	0	0	0	0	1	0	0	0	0	0	0	0	0
cdecb3a3065953dda08ddb918dfe0877	0	0	0	0	0	0	0	0	0	0	0	0	0	0	0	0	7662	0	0	0	0	0	0	0	0	0	0	0	0
d99a30a2eb13420cf2196629974b92c6	0	0	0	0	0	0	0	0	0	0	0	110	0	0	0	0	0	0	0	0	0	0	0	0	0	0	0	0	0
46665792a1c00cbd2f7ff61e0ca9b913	0	0	0	0	0	0	0	0	0	0	0	0	0	0	0	0	0	0	0	0	0	14	13	20	14	0	0	0	86
51959a81d016df1e695709767360ca82	0	0	0	0	0	0	0	0	0	0	17	0	4	0	0	0	0	0	4	0	0	0	0	9	12	6	0	16	4
da2b217c4f00d96ae08dec610566b10d	0	0	0	0	0	0	0	0	0	0	0	0	0	0	0	0	0	0	0	0	0	0	0	0	0	6	0	0	1
622e1b7654433c344b41a849ebbc9827	0	0	0	0	0	0	0	0	0	34	0	0	0	0	0	0	0	0	0	0	0	0	0	0	0	0	0	0	0
89b3201f96d4ecd816f60ff5e76d1a12	0	0	0	0	0	0	0	0	15	0	0	0	0	0	0	0	0	0	0	0	0	0	0	0	0	0	0	0	0
3e7403bdc08d4576d75e153eeaa240da	0	0	0	0	0	0	0	0	0	0	0	0	0	0	0	0	0	0	0	0	8	0	0	0	0	0	0	0	0
e5f520a15992c9ee581f3976b93f66cb	0	0	0	0	0	29	0	0	10	0	0	0	0	0	0	0	0	0	0	0	0	0	0	0	0	0	0	0	0
1272576d63e7ed18a684a47b225b786c	0	0	0	0	0	0	0	0	0	0	0	0	0	0	0	0	0	0	0	0	22	0	23	0	0	0	0	0	0
3dce89378a2b9a4716f8af6d4919911c	0	0	0	0	0	0	0	0	0	0	0	0	0	0	0	0	0	0	0	0	11	53	32	35	74	0	0	75	85
b58e76124d35f8e70ebe6e4008717690	0	0	0	0	0	0	0	0	0	0	0	0	0	8	0	3	0	0	0	0	0	35	7	0	0	0	0	0	0
706081a2aae529050274233987e7cc23	0	0	0	0	0	0	0	0	0	0	0	0	0	0	0	0	0	0	0	0	9	15	1	0	3	0	0	16	0
136464e9ce928b9d8829a03a3fef56a1	0	0	0	0	0	0	0	0	0	0	0	0	0	0	0	0	0	0	0	0	0	0	0	0	0	37	0	0	0
5fbc21302d7f52efd20570bb368cd13e	0	0	0	0	0	0	0	0	0	0	0	0	0	0	0	0	85	0	0	0	0	0	0	0	0	0	0	0	0
a4b6cff44b9be896722c33851a162c8b	0	0	0	0	0	0	0	0	5	0	0	0	0	0	8	0	0	0	0	0	0	0	0	0	0	0	9	0	0
1d9a3ebb406ea2ddd35f0d802e7aa53c	0	0	0	0	0	0	0	0	57	14	26	0	0	0	0	0	3	25	0	0	0	0	0	0	0	0	2	0	0
b669155de9a34dbce195846c6aface2d	0	0	0	0	0	656	0	351	0	0	0	83	0	0	15	0	0	0	65	7	0	0	0	0	0	0	20	0	0
ef318b079d5ecaafb18998d0e4e62ec6	0	0	0	0	0	0	0	0	0	0	0	0	72	29	3	30	0	0	0	1743	376	5736	2038	150	179	32	2	800	71
9a038198b8b04016abdddc633c1e08bd	3540	4398	3608	2340	2877	1941	2504	603	701	862	975	968	0	1615	29	0	57	8	13	0	10	0	9	12	19	14	37	15	12
b4effb5dda717e93b2dd18e26c365e98	0	0	0	0	5	0	0	0	0	0	0	0	247	9	0	0	12	0	16	12	0	0	0	0	0	0	0	0	0
cc020fb25fc8449eb771f36c9f5beaeb	0	0	0	0	0	0	53	0	0	0	0	0	0	0	0	0	0	0	0	0	19	29	12	31	43	11	0	55	4
98f579016999f11c98b9140b19ab049d	0	329	104	66	0	0	270	0	0	43	0	0	0	0	0	0	0	0	0	0	0	0	0	0	0	0	0	0	0
aae07661a7c8fb8b34d87dea7551ced7	0	0	0	0	0	0	0	0	0	0	0	0	0	0	2	0	0	0	0	0	0	0	0	0	0	0	3	0	0
51ac9eb85cc008461ce49e4fd79dc62e	0	0	0	0	0	0	0	0	0	0	0	0	0	0	0	0	0	0	0	0	0	0	0	0	0	0	4	0	0
6ace5a598242cc22baad563bda0b2a73	0	0	0	0	0	0	0	0	3	0	0	0	0	0	0	0	0	0	0	0	0	0	0	0	0	0	0	40	0
495088ccec4aa1e6807ef53b61b1ac58	0	0	0	0	0	0	0	0	0	0	0	0	61	0	0	1	0	1	0	0	8	0	0	0	0	0	0	0	0
1b43fae96f9c60e791163cf1619e54e4	0	0	0	0	0	0	0	22	0	0	0	0	0	0	0	0	0	0	0	0	0	0	0	0	0	0	0	0	0
7e23d2557b8ff30e0eef0b990e78c0a6	0	0	0	0	0	0	0	0	0	0	0	0	0	7	0	0	0	0	0	0	0	0	0	0	0	0	0	0	0
cc742d87272ef7c1aebeba64cb3f2086	0	0	0	0	0	0	0	0	30	0	0	0	12	8	12	14	0	0	0	0	1	0	36	0	0	0	23	0	0
d61e785ae7c22d8941ca910ff79baa62	0	0	0	0	0	0	0	0	0	0	0	0	0	0	0	0	0	0	0	0	0	0	0	0	0	0	0	0	3
cc72cb7183df5ded29ddedc72db557f6	0	0	0	0	0	0	0	0	0	0	0	0	0	0	0	0	0	0	0	0	0	0	1452	0	0	0	0	284	19
a78b3dbc77d7c567d5b7e8ebced22409	19	0	0	0	0	0	0	0	0	0	0	0	0	0	0	0	0	0	0	0	0	0	0	0	0	0	0	0	0
d4c18a3ca9896e410ab8162f0946a069	0	0	0	0	0	0	0	0	0	0	0	0	3	18	0	0	0	0	0	22	0	0	0	0	0	0	0	0	0
0be96224e55ceba7908c1463af4f65e9	0	0	0	0	0	0	0	0	0	0	0	0	0	0	154	0	0	0	0	0	0	0	0	0	0	0	207	0	0
2a4f97b54efe7cc30e7ee22f35234dbb	0	0	0	0	0	0	0	0	0	0	0	0	7	0	0	0	0	0	0	0	0	0	0	0	0	0	0	0	0
98820f1fdc65fbbdeb8e45286a9d2492	0	0	0	0	0	0	0	0	0	0	0	0	0	0	0	0	0	0	0	0	0	3	0	8	8	10	2	0	4
b899f2e8805b698d40778e9d8a75f3d9	0	0	0	0	0	0	0	0	0	0	0	0	0	0	0	0	0	0	0	0	0	0	0	0	0	0	0	0	46
c77058a7a90dc7bcb2e487eae01fe0e2	0	0	0	0	0	0	0	0	0	0	19	0	0	12	0	0	0	0	0	0	0	0	0	0	0	0	0	0	0
e86a393ff6d0c51f7e2dbe7551d5d9d8	0	0	0	0	0	0	0	0	0	0	0	0	0	0	0	0	0	0	0	0	0	316	40	0	0	8941	0	0	1358
65cd1ba47430d364d5f7c893121b63c1	0	0	0	0	0	0	0	0	0	0	0	0	0	0	0	0	0	0	0	0	0	0	0	0	0	0	0	0	67
0d384893158a15c66fba684f34f22988	0	0	0	0	0	0	0	0	0	0	0	0	0	0	17	0	213	36	0	0	0	0	0	0	0	0	9	0	0
216aa604cd2b57e94ab524563fb046e7	0	0	0	0	0	0	0	0	0	0	0	0	0	0	0	0	0	0	0	0	0	0	0	0	0	399	0	0	0
2d2044a42e38f389d4a780504e0420b5	0	0	0	0	0	0	0	0	0	0	0	0	0	0	0	0	0	17	5	0	0	0	0	0	0	0	0	0	0
436514c230f03f426a753aaec5af20d5	0	0	0	0	0	0	0	0	0	0	0	0	0	0	0	0	0	0	0	0	0	0	0	4	1	0	0	5	0
4872d8b843b9a301caf7cc1e0657aae7	0	0	0	0	90	0	0	751	0	0	0	0	0	0	0	0	0	0	0	0	0	0	0	0	0	0	0	0	0
9f4a5458a53a4d3a4aa246df5603c833	0	0	0	0	0	35	0	0	0	0	0	0	369	0	0	0	0	0	0	0	0	0	0	0	0	0	0	0	0
0d92598387236ad709d4e88ced4ba241	0	0	0	0	0	0	0	0	0	0	0	0	0	0	0	0	0	0	0	0	0	0	0	0	0	2	0	0	0
be7e68bbfd19a71b4c9e4a2cc8f489f0	0	0	0	0	0	0	0	0	0	0	0	0	0	0	0	0	0	0	0	0	0	3	0	0	0	2	0	0	14
051dbdc6f376269b1538fd8ac4fac07a	0	117	0	0	0	0	0	0	0	0	0	0	0	0	0	0	0	0	0	0	0	0	0	0	0	0	0	0	0
1a103e5f796e53fd8e0ba81498503b7f	0	0	0	0	0	0	0	0	0	0	0	0	0	0	0	0	0	0	0	0	0	0	41	8	6	0	0	0	0
3a8a9e832a3ce7b2658fc71feca942d3	0	0	0	0	0	0	0	0	0	0	0	0	0	0	0	0	0	0	0	0	0	0	0	0	3	0	0	0	0
62117b420873f4818770c2ff0e724059	0	0	0	0	0	0	0	0	0	0	0	0	0	0	0	0	0	0	78	0	0	0	0	0	0	0	0	0	0
696dab5d62eac6489c859345c67056c1	0	0	0	0	0	0	0	0	0	0	0	0	0	0	4	24	0	0	637	34	1534	453	554	303	282	8	11	230	46
939335f39e8bea3b727a375c12c8598a	0	0	0	0	0	0	0	0	0	0	0	0	0	0	0	0	0	0	0	0	2	0	56	0	0	2	0	107	41
c94d23207a610f8b28e649cc23234d1b	0	0	0	0	0	0	0	0	0	0	0	0	2	0	0	11	0	59	0	569	0	0	0	0	0	0	0	0	0
c0412630fb99ac1feb4f452dbd70bb47	0	0	0	0	0	0	0	0	0	0	0	0	0	0	0	0	8	0	0	0	0	0	0	0	0	0	0	0	0
d4d4d9cd80c10e4e2e10036b9bb8e317	0	0	0	0	0	0	0	0	0	0	0	0	0	0	0	0	0	0	0	0	4	0	0	0	0	0	0	0	0
27d8dbf3220e61cf91dcc33e77cc0e16	0	0	0	0	0	0	0	5	0	0	0	0	0	0	0	0	0	0	0	0	0	0	0	0	0	0	0	0	0
d864ab690d721b166c68a57feb130fcb	0	0	0	0	0	0	0	0	0	0	0	0	0	0	0	0	0	0	0	0	1	0	0	0	0	0	0	0	0
fb5cf345e8a5ac579b1308c2694743d4	0	0	0	0	0	0	0	0	0	0	0	0	0	0	0	0	0	0	0	0	0	11	4	0	5	0	0	46	0
addde8d12067fcc788aa12ac264dcd92	0	0	0	0	0	0	0	0	0	0	0	0	0	0	0	0	0	0	0	0	0	0	21	0	0	0	0	262	184
dd10ae022cc743c76f349e7011395cad	0	0	0	0	0	0	0	0	0	0	0	0	0	0	0	0	0	0	0	0	4	21	51	0	0	0	0	0	0
7870f5fe998acd27032806e388ab87d8	0	0	0	0	0	0	0	0	3	0	0	0	0	0	0	0	0	0	0	0	0	0	0	0	0	0	0	0	0
efc531d4d66c80037c8eb8ac2b62cec6	0	0	0	0	0	0	0	0	0	0	0	0	0	0	8	0	0	0	0	0	0	0	0	0	0	0	1	0	0
51f990ce0c1b8382e7ba5e8b5665f63c	0	0	0	0	0	0	0	0	0	0	0	0	0	0	0	0	0	0	0	0	1	0	0	0	0	0	0	0	28
ea109d56f066a4a2aaa1ae5548dff816	0	0	0	0	0	0	0	0	0	0	0	0	0	0	0	0	0	0	0	0	0	13	0	0	0	0	0	0	0
a462d9cf02198fbfa4ba7e934f5cef4e	0	38	4	0	0	0	0	0	0	0	0	0	0	0	0	0	0	0	0	0	0	0	0	0	0	0	0	0	0
092d6e69ce22e3c041e6a569b0e887fb	314	0	0	0	0	0	0	0	0	0	0	0	0	0	0	0	0	0	0	0	0	0	0	0	0	0	0	0	0
5bad191c9b3d87419eaaf5506fdea2bb	0	0	0	0	0	0	0	0	0	0	0	0	0	0	0	0	0	0	0	0	0	0	0	0	0	0	1	0	0
4b2c2902c69ce777ed13d53759f0cd24	0	0	0	0	0	0	0	0	3	0	0	0	0	0	0	0	46	0	0	0	0	0	0	0	0	0	0	0	0
e4a5c1ee4a4d876f8c368cb7619f5532	0	0	0	0	0	0	0	0	0	0	0	0	0	0	0	0	0	0	0	0	4	0	0	0	3	0	0	0	0
e864de25bb17b68d96ffecd9d4568ee8	0	0	0	0	0	0	0	0	0	0	0	0	0	0	7	0	0	0	0	0	0	0	0	0	0	0	13	0	0
bf8264494e95c21c464f41a8c2a2f886	0	0	0	0	0	0	0	0	0	0	0	0	0	0	0	0	0	0	417	0	26	0	0	0	0	0	0	53	0
27281cb54a98142c4a5443503dd7afe2	0	0	0	0	0	0	0	0	0	0	0	0	0	17	0	0	0	0	0	0	0	0	0	0	0	0	0	0	0
3d5debc751428736f2ca4a7222385fef	0	0	0	0	0	0	0	0	0	0	0	0	0	0	0	0	0	0	0	0	0	6	0	0	0	3	0	0	0
412cdad0b9dc20e3278a1171a4745ce5	0	0	0	0	0	0	0	0	0	0	0	0	0	0	0	0	0	0	0	0	0	0	4	0	0	0	0	0	2
47fae468254e30fc7c781fbec7ec5c4b	0	0	0	0	0	0	0	0	0	0	0	0	0	0	0	0	0	0	0	0	11	0	0	3	0	0	0	85	0
87d6196dd48ef1e27e9bcb31d7955677	0	0	0	0	0	0	0	0	0	0	0	0	0	0	0	0	0	0	0	0	11	65	0	9	14	32	0	31	0
dafef48bee411a1fc656833858de06bf	0	0	0	0	0	0	0	0	0	0	0	0	0	0	0	0	0	0	0	0	0	0	0	0	0	0	0	1050	0
1e3a8d9855ceb9a142a0983d6f0ec16c	0	0	0	0	0	0	0	0	0	0	0	0	0	0	0	0	0	0	0	0	0	0	0	0	0	0	0	3	0
3950373d3b358a0a7a852501db86d030	0	0	0	0	0	0	0	0	0	0	0	0	0	0	0	12	0	69	0	0	0	0	0	0	0	0	0	0	0
52bcac276e53a0496c007c179b4a5c58	0	0	0	0	0	0	0	0	0	0	0	0	0	0	0	0	0	0	0	0	0	0	0	0	0	0	0	21	0
68d1233f2328aad0263f41bc33f9453f	0	0	0	0	0	0	0	0	0	0	0	0	0	0	0	0	0	0	0	0	0	2	0	12	13	11	0	24	0
a06643d06d32a3c98efe1cccd5f48281	0	0	0	0	0	0	0	0	0	0	0	0	0	0	0	0	0	0	0	0	0	21	0	0	0	0	0	0	0
f65f095c34b64f4675b8119c9bc2fb75	0	0	0	0	0	0	0	0	0	0	0	0	0	0	0	0	0	0	0	0	0	0	0	0	2	0	0	14	0
f93b03b4ba7e364a6bdf30db57981101	0	0	0	0	0	0	0	4	0	0	0	0	0	0	0	0	0	0	0	0	0	1341	0	0	0	215	0	0	91
1c6f9ef978182151d9bba047142ab79d	0	0	0	0	0	0	0	0	0	0	0	0	0	8	0	11702	54	0	0	0	0	0	0	0	0	0	0	0	0
29a183ae5bb43aad77f1448040c94080	0	0	0	0	0	0	0	0	0	0	0	0	0	0	0	0	4436	0	0	0	0	0	0	0	0	0	0	0	0
3c5d93ab1d5af09f90850b05b512df19	0	0	0	0	0	0	0	0	0	3	0	0	0	0	0	0	0	0	0	0	0	0	0	0	0	0	0	0	0
473ffcf549b755e8a2dc06c2079d6021	0	0	0	0	0	0	0	0	0	0	0	0	0	0	0	0	0	0	0	0	0	71	0	0	0	0	0	0	0
48630d8a18a843bba1c13e29be1ce4c6	0	0	0	0	0	0	0	0	0	28	0	0	0	0	0	0	0	0	0	0	0	0	0	0	0	0	0	0	0
6dcc7f36f0bfbdfc50f52ead33aad7c8	0	0	0	0	0	0	0	0	0	138	1201	0	0	0	0	0	0	0	0	0	0	0	0	0	0	0	0	0	0
7bdc1078700c8adc49f2a12e3a6126ce	0	0	0	0	0	0	0	0	95	124	0	0	0	0	0	0	0	0	0	0	0	0	0	0	0	0	0	0	0
aa7bc0da7da32cd56e740eb1decaffbc	0	0	0	0	0	0	0	0	21	0	0	152	0	0	0	0	0	0	0	0	0	0	0	0	0	0	0	0	0
baf535fe0de5ca592c0d657d301823fc	0	0	0	0	0	0	122	0	0	207	0	0	0	0	0	0	0	0	0	0	0	0	0	0	0	0	0	0	0
d5e548ae118ca52f2f74ef099ff5bc08	0	0	0	0	0	0	0	0	0	0	0	0	0	0	0	4	0	0	0	0	0	0	0	0	0	0	0	0	0
e09cecc8efa1d3dfab0668fdb9c883c4	0	0	0	0	0	0	0	0	0	0	0	35	0	0	0	0	0	0	0	0	0	0	0	0	0	0	0	0	0
f3fa5d2ac472697a74b0110d090dc1db	0	0	0	0	0	0	0	3	0	0	0	0	0	0	0	0	0	0	0	0	0	0	0	0	0	0	0	0	0
f800c9cb2af6e010b9f809c3dba10622	1110	1833	3484	297	0	0	0	0	0	0	0	0	0	0	0	0	0	0	0	0	0	0	0	0	0	0	0	0	0
63630c0f8b3a5225dc515be89f82fb82	0	0	0	0	0	0	0	0	0	0	0	0	0	0	0	0	0	72	7	0	0	0	0	0	0	0	0	0	0
752387a518739c339fee183459d1e735	0	0	0	0	0	0	0	0	0	0	0	0	0	0	0	0	0	0	0	0	30	0	171	0	0	0	0	0	0
21b556dd5acc9a1b963aa59a8295cb6b	0	0	0	0	0	0	0	1	0	0	0	0	0	0	0	0	0	0	0	0	0	0	0	0	0	0	0	0	0
e327239b475083143be9abbeb6ac2fb6	0	0	0	2	0	0	0	0	0	0	0	0	0	0	0	0	0	0	0	0	0	0	0	0	0	0	0	0	0
27719a669a0d4ad95c20c9927689db0a	0	0	0	0	0	0	0	0	0	0	0	0	0	0	0	0	0	0	0	0	0	0	3	0	0	0	0	0	0
5d466d507544c2976308508ced6ce001	0	0	0	0	0	0	0	0	0	0	0	0	16	26	0	12	0	202	0	36	0	18	0	0	0	0	0	0	0
ef1c78ac4cddefa73b34d4142662fa1b	0	0	0	0	0	0	0	103	0	0	0	0	0	0	0	0	0	0	0	0	0	0	0	0	0	0	0	0	0
b4e1d467624887f597ef209d2d833e4f	0	0	0	0	0	0	0	0	0	0	0	0	0	73	0	4	0	15	10	0	0	0	0	0	2	0	0	0	0
3ba186f8d143870a5ca17a3207a84a5b	0	0	0	0	0	0	0	0	0	0	0	0	0	0	285	0	0	0	0	0	0	1307	26	0	0	0	270	78	0
4c78c9159bd62e600af4e515f8347480	0	0	0	0	0	0	0	0	16	32	0	0	0	0	0	0	0	0	0	0	0	0	0	0	0	0	0	0	0
8907ac52e4c1638f1704db38e0fb5a70	0	0	0	0	0	0	0	0	0	0	0	0	17	0	0	0	0	0	0	0	0	0	0	0	0	0	0	0	0
2434af3bdc78c797350025c5238e554f	0	0	0	0	0	0	0	0	0	0	0	0	0	0	0	0	0	0	0	0	0	0	0	0	0	0	2	0	0
a58faeccdd25c1b32666a71c8db16399	0	0	0	0	0	0	0	0	0	0	0	0	0	0	0	0	0	0	0	0	3	0	0	0	0	0	0	0	0
814d49152532145d1035bdaca5e96332	0	0	0	0	0	51	0	0	0	0	0	0	0	0	0	0	0	0	0	0	0	0	0	0	0	0	0	0	0
c0b00e326492a0fdfaa50226446ea6dc	0	0	0	0	0	0	0	0	0	0	0	0	0	0	0	133	0	0	0	0	0	0	0	0	0	0	0	0	0
aeafdc7678a0ce4d004b310915fa4718	0	0	0	0	0	0	0	0	0	0	0	0	0	0	0	0	0	0	0	0	0	0	33	0	0	0	0	0	0
e8fa37739ac2b9f94b4e53a919548c31	0	0	0	0	0	0	0	0	89	0	0	0	0	0	0	0	0	0	0	0	0	0	0	0	0	0	0	0	0
7adf80deee555f8a1b9e981d3cd1d6fc	0	0	0	0	0	0	0	0	0	0	0	0	0	0	0	0	0	0	0	0	0	5	0	0	0	0	0	0	0
ed0fef8966cad654bb3c3667e84d8e75	0	0	0	0	0	0	0	0	0	0	0	0	0	0	0	0	0	0	17	0	0	0	0	0	0	0	0	0	0
a64a6bba06dda513c564eddaf85d3218	0	0	0	0	0	0	0	0	0	0	0	0	0	0	0	0	0	0	0	0	0	0	0	0	0	59	0	0	0
eaa006a76d6bef7dd328bdb578c4b6a6	0	0	0	0	0	0	0	0	0	0	0	0	0	0	10	0	0	0	0	0	0	0	0	0	0	0	8	0	0
11670a1438b2d237d2ff68a3491e88bf	0	0	0	0	0	0	0	0	0	0	0	0	0	0	0	0	0	0	0	51	0	0	0	0	0	0	0	0	0
171e7087ce64a19b19c69944bafa3e33	0	0	0	0	0	0	0	0	0	0	0	0	0	0	0	0	0	0	0	0	0	0	0	22	34	0	0	0	0
e082bde1068a4ec70ed273eeb4f2bf94	0	0	0	0	0	0	0	0	0	0	0	0	0	0	0	0	0	0	22	0	0	0	0	0	0	0	0	0	0
13bcb9205fb29b6e48b26b905c0565c5	0	0	0	0	6	0	0	0	0	0	0	0	0	0	0	0	0	0	0	0	0	0	0	0	0	0	0	0	0
9e80b99e7e8975c1dda8ecec316d2a1d	0	0	0	0	0	0	0	0	0	0	0	0	0	0	0	0	0	0	158	0	0	0	0	0	0	0	0	0	0
d0887093e4b97a2ad5c901b4e6aff2fc	0	0	0	0	0	0	0	0	0	0	0	0	0	0	0	0	0	0	0	0	5	0	0	0	0	0	0	0	0
b2b8907a464826d956305fb0806c7e86	0	0	0	0	0	0	0	0	0	0	0	0	0	0	0	0	0	0	0	23	0	0	0	0	0	0	0	0	0
0d743868a9c90a2137ccaecc2c306c9a	0	0	0	0	0	0	0	0	0	8	0	0	0	0	0	0	0	0	0	0	0	0	0	0	0	0	0	0	0
b1e0e8057e9febade8955a4eadfc5d85	0	0	0	0	0	0	0	0	0	0	0	0	353	0	0	0	0	0	0	0	0	0	0	0	0	0	0	0	0
9a4582bbceab81cb62b1e2f49f50816c	0	0	0	0	0	0	0	0	0	0	0	0	4	136	43	0	0	550	5	77	7	0	55	9	6	0	61	2	0
35861364fbf6393c3e5b9f9d78a291d2	0	0	0	618	0	0	0	0	0	0	0	0	0	0	0	0	0	0	0	0	0	0	0	0	0	0	0	0	0
a931d284728bd0fac2924542584db462	0	0	0	0	0	0	6	0	0	0	0	0	0	0	0	0	0	0	0	0	0	0	0	0	0	0	0	0	0
45d966d647149de8548d4d82e15849c6	0	0	0	0	0	0	0	10	0	0	0	0	0	0	0	0	0	0	0	0	0	0	0	0	0	0	0	0	0
7185cff27047e954508eba764b02060e	0	0	0	0	0	0	0	0	0	0	0	23	0	0	0	0	0	0	0	0	0	0	0	0	0	0	0	0	0
801204a2e3a5d4bac074632c5931282c	0	0	0	0	0	0	0	0	0	0	0	0	0	0	14	0	0	0	0	0	0	0	0	0	0	0	14	0	0
44046f3a4c5f8507964bad1061869eea	0	0	0	0	0	0	0	0	358	0	0	0	63	0	0	0	0	0	0	0	0	0	0	0	0	0	0	0	0
3ea65aa3ecea4f4201b2f917b6b780d9	0	0	0	0	0	0	0	0	0	0	0	0	0	16	54	0	34	0	18	23	0	0	0	0	0	0	32	0	0
3cfcea78aee46071640fd57ba30309e4	0	0	0	0	0	0	0	0	0	0	0	0	0	0	8	0	0	0	0	0	0	0	0	0	0	0	9	0	0
bd4802fef39294d32b3b3855e50a31b4	0	0	0	0	0	24	0	0	0	0	0	0	0	0	0	0	0	0	0	0	0	0	0	0	0	0	0	0	0
5dcf56e75c3e497a5e7ce1a8b82400f6	0	0	0	0	0	0	0	0	0	0	0	0	0	0	0	0	0	0	0	0	0	0	0	0	0	4	0	0	0
39888d95c78eccee0bab2f1f089e189b	0	0	0	0	0	0	0	0	0	0	0	0	0	0	0	0	0	0	0	0	0	0	0	0	0	0	0	26	0
250b84acfb49161cafff3a5d5145ca5b	0	0	0	0	0	0	0	0	0	0	0	0	0	0	0	0	0	72	0	0	0	0	0	0	0	0	0	0	0
9783f21d57d625f5827713fc1997a2ae	0	0	0	0	0	0	0	0	0	0	0	0	0	0	0	0	0	0	0	0	0	0	0	0	0	45	0	0	0
20b1f131874d224996420ef813ad48c9	0	0	0	0	0	0	0	0	0	0	0	0	0	0	0	0	0	0	0	0	0	28	0	0	9	0	0	0	0
5c52989d996349de1dd673d27252c5a0	0	0	0	0	0	0	0	0	0	0	0	0	0	0	0	0	0	0	0	0	0	0	0	0	0	16	0	0	0
c97baff1f243787610341980e81bd1b1	0	0	0	0	0	0	396	0	0	0	0	0	7	38	5	11	0	297	28	0	0	0	0	0	0	0	16	0	0
1e1af2848042d203af9f533d030e09a9	0	0	0	0	0	0	0	0	0	0	0	0	0	0	0	0	0	0	0	0	2	0	0	0	0	0	0	0	0
0c427e0fd0a8e7c5dd6cb0e59c556b40	0	0	0	0	0	0	0	0	0	75	0	0	0	0	0	0	0	0	0	0	0	0	0	0	0	0	0	0	0
4694f7bb1e6b4c1ce1513b76572954f5	0	0	0	0	0	0	25	0	0	0	0	0	0	0	0	0	0	0	0	0	0	0	0	0	0	0	0	0	0
51a834222313b7bdc69acabffb4a2fbe	0	0	0	0	0	0	0	0	0	0	0	0	0	0	0	0	0	0	0	0	0	0	0	6	7	0	0	0	0
19e38bebb37b4c9cdfceb6aa4db1f772	0	0	0	0	0	0	0	0	0	0	0	0	0	0	0	0	0	0	0	0	122	0	24	0	0	18	0	23	93
ef1f83e685298a9f1fb39bc6d86ba118	0	0	0	0	0	0	0	0	0	0	0	0	0	0	0	0	0	0	0	0	4	0	0	0	0	0	0	0	0
c4274e7eb100bdd20d56c0a19ddeb862	0	0	0	0	0	0	0	0	0	0	0	0	0	0	0	0	0	0	0	0	0	0	0	0	0	0	0	6	0
4e3c7b241cc53846aa07dc4b33b9e2de	0	0	0	0	0	0	0	0	0	0	0	0	0	0	0	0	0	0	0	0	0	0	12	0	0	0	0	145	0
eb0cbf6c35157441aba3c360b5f29eee	0	0	0	0	0	0	0	0	0	0	0	0	0	0	0	0	0	0	0	0	0	0	4	0	0	0	0	0	0
7c12274aa0748c23da20771c4f365221	0	0	0	0	0	0	0	0	0	0	0	0	0	0	11	0	0	0	0	0	0	0	0	0	0	0	6	0	0
57eb685ffb244df39698633960a35fda	0	0	0	0	0	0	0	0	0	0	0	0	0	0	0	0	0	0	0	6	0	0	0	0	0	0	0	0	0
d707113d034d52ab366b010c25b227d4	0	0	0	0	0	0	0	0	0	0	0	0	0	0	0	0	0	50	0	0	0	0	0	0	0	0	0	0	0
bbe7d4d093994ae50199a11671da2529	0	0	0	0	0	0	0	0	0	0	0	0	0	0	0	0	0	42	6	0	0	0	0	0	0	0	0	0	0
61c8127a95d047f3113a0db60a72353b	0	0	0	0	0	471	0	0	170	451	687	56	0	12	8	0	0	0	10	20	0	0	0	0	0	0	2	0	0
7b5a0bdf4aca8b8015920d1f50d86d28	0	0	0	0	0	0	0	0	0	0	0	0	0	0	0	0	0	0	0	1	0	0	0	0	0	0	0	0	0
b6da2859604d00ad6a565a79ffcc3837	0	0	0	0	0	0	0	0	0	0	0	0	0	0	0	0	0	0	0	0	0	0	0	409	417	0	0	0	0
20414c12fcfab0e869a2db9ee93dfcd4	0	0	0	0	0	0	0	0	0	0	0	0	0	0	0	0	0	0	7	0	0	0	0	0	0	0	0	0	0
9ec03a643f9ceec40635c7ee995981d8	0	0	0	0	788	46	0	139	21	0	0	81	0	0	0	0	0	0	0	0	0	0	0	0	0	0	0	0	0
f15d14cdbf517b799bff2b87d3ef2e4d	0	0	0	0	0	0	0	0	0	0	0	15	2	0	0	0	0	0	0	0	32	0	16	0	0	0	0	0	0
ccbe4727ed6a75acb7b78caaaf1f0b59	0	0	0	0	0	0	0	0	0	0	0	0	42	0	0	0	0	0	0	55	0	0	0	0	0	0	0	0	0
89eb012247c47237805a7c324ade9c3a	0	0	0	0	0	0	0	0	0	0	0	0	0	0	16	0	0	0	0	0	0	0	0	0	0	0	19	0	0
419ac4b64df810ca9cc7743349315a6b	0	0	0	4	0	0	0	0	0	0	0	0	0	0	0	0	0	0	0	0	0	0	0	0	0	0	0	0	0
98f7a69ba92b053c28e3c91e06dcaa30	0	0	0	15	0	0	0	0	0	0	0	0	0	0	0	0	0	0	0	0	0	0	0	0	0	0	0	0	0
f4e1bd977d2f95cd726313d7d0f910c9	0	0	0	0	0	0	0	0	0	0	0	0	0	0	0	0	0	0	0	0	0	0	0	15	25	0	0	0	0
35031d839feae904c79b6b4ffaf3075b	0	0	0	0	0	0	0	0	0	0	0	0	0	0	0	16	0	0	23	0	0	0	0	0	0	0	0	0	0
32179353516969f8ea779afdaa0c6776	0	0	0	0	0	0	0	0	0	50	0	0	0	0	0	0	0	0	0	0	0	0	0	0	0	0	0	0	0
91fd14f751e17f4667ea00e300017dc1	0	0	0	0	0	0	0	0	0	0	0	0	0	0	8	0	0	0	0	0	0	0	0	0	0	0	5	0	0
7c05169db7abc2c3b9ebb4dc8bc56ad2	0	0	0	0	0	0	0	0	0	0	0	0	0	5	0	0	0	0	0	0	0	0	0	0	0	0	0	0	0
be5eab331f0f09bfb824006be971268e	0	0	0	0	0	0	0	0	0	0	0	0	21	20	0	0	0	0	0	35	0	0	0	0	0	0	0	0	0
59cf015d59f8f44d4f2b2dfef526df67	0	0	0	0	0	0	0	0	0	0	0	0	0	0	0	0	0	0	0	0	0	0	0	0	1	0	0	0	0
967129a440cac7291cc2f114367fde9d	0	0	0	0	127	0	0	0	0	0	0	0	0	0	0	0	0	0	0	0	0	0	0	0	0	0	0	0	0
e42c1f1942f2eae914673d8839634c9c	0	0	0	0	0	41	0	0	0	0	0	0	0	0	0	0	0	0	0	0	0	0	0	0	0	0	0	0	0
1bfe806066ad3be7efcace103d0835e1	0	0	0	0	0	0	0	0	0	0	0	0	0	0	0	0	0	0	177	2	0	0	0	0	0	0	0	0	0
ea5687bea3bfe38b90ff25f224d97d8c	0	0	0	0	0	0	0	0	0	0	0	0	0	0	0	99	0	0	0	0	0	0	0	0	0	0	0	0	0
38cf4971884dd671cb1ea88aad39bfa0	0	0	0	0	0	0	0	0	0	0	0	0	0	0	0	0	0	0	0	0	0	0	2	0	0	0	0	0	0
972e6f1523dfae4457fda631fde30a78	0	0	0	0	0	0	0	0	0	0	0	0	0	0	0	0	0	0	0	0	50	0	29	11	20	0	0	193	0
1f4d62bb50c8f9e273db0cd3f909e5fc	0	0	0	0	0	0	0	0	0	0	0	0	0	0	2	0	0	0	0	0	0	0	0	0	0	0	0	0	0
2710e89a665819238a056ae9ac0cbe1a	0	0	0	0	0	0	0	0	0	6	0	509	0	0	0	0	0	0	0	0	0	0	0	0	0	0	0	0	0
4751986823fe6ffaf20c3b982d28ac8b	0	0	0	0	175	0	0	0	0	0	0	68	0	0	0	0	0	0	0	0	0	0	0	0	0	0	0	0	0
7050b5230f119dd49e7b68f7ed215ec6	0	0	0	0	0	0	0	0	46	206	13	124	1007	0	45	94	0	3	0	0	0	0	11	0	0	0	32	5	0
185863639b02007c31a3e7cc315618ff	0	0	0	0	0	0	0	0	0	0	0	0	8	0	185	0	0	0	13	0	0	0	0	0	0	0	133	0	0
c6ec7d7922bcac0167c1cc6136712029	0	0	0	0	0	0	0	0	0	0	0	0	0	0	0	0	0	0	0	0	0	0	5	0	0	0	0	0	0
734844379a110acd411f3773817ac876	0	0	0	0	0	0	0	0	0	0	0	0	0	0	0	0	0	0	0	0	10	0	0	3	5	0	0	9	0
4c45f98b5e73d985724f73843926fd59	0	0	0	0	0	0	0	0	41	36	0	0	10	27	42	11	0	0	0	5	0	0	0	0	0	0	26	0	0
74c93b81004e9e39adb1804614917622	0	0	0	0	0	0	0	0	0	0	0	0	0	0	0	0	0	0	2	0	0	0	0	0	0	0	0	0	0
b8a8916511c56bfc7bc7a7eecc440700	0	0	0	0	0	0	0	0	0	0	0	0	0	0	0	0	425	0	39	0	0	0	0	0	0	0	0	0	0
4207a0a4a6984ca8e79e2f8ae89b2c33	0	0	0	0	0	0	0	0	0	0	0	0	0	0	0	0	0	0	0	0	2	0	0	0	0	0	0	0	0
fa4b1bb4534ad7d35de1ac347a990109	0	0	0	0	12	0	0	0	0	0	0	0	0	0	0	0	0	0	0	0	2	0	465	0	0	0	0	0	0
0212477e8a87983de367065eb52e3ba1	0	0	0	0	0	0	0	0	0	0	0	0	0	0	0	0	0	0	0	0	0	0	0	0	0	0	0	1	0
70725cf62dd0fbb845dc7f0dffbd76b7	0	0	0	0	0	0	0	0	0	0	0	0	0	0	0	28	0	0	0	70	0	0	0	0	0	0	0	0	0
9b68e46e06489034bac9cb9519229cbd	0	0	0	0	0	0	0	0	0	0	0	0	0	0	0	0	0	0	0	0	0	0	0	0	0	0	0	150	0
5ce6f43da84586afce4fb954ac4bd39a	0	0	0	0	0	0	2739	0	0	0	0	0	0	0	0	0	0	0	0	0	0	0	0	0	0	0	0	0	0
7b6f52fd204ae0dfd8fe9fce38d8a988	0	0	0	0	0	0	0	28	0	0	0	0	0	0	0	0	15	0	0	0	0	0	0	0	0	0	0	0	0
0e783223ff5cfea84cce536472540968	0	0	0	0	0	0	0	0	0	0	0	0	2	0	0	15	0	45	0	0	0	0	0	0	0	0	0	0	0
26a7edcceec6389e2ff9cc8d0ec6c59c	0	0	0	0	0	0	0	0	0	0	0	0	0	0	0	0	0	0	0	0	1	0	0	8	6	0	0	0	0
bbfb4dc7df14375df7ffbd036215b2fc	0	0	0	0	0	0	0	0	0	0	0	0	0	0	0	0	0	0	0	0	3	0	33	0	5	0	0	9	0
2626bc7d619f9481d259a93123034727	0	0	0	0	0	0	0	0	0	0	0	0	0	0	0	0	0	0	0	0	0	0	0	0	0	32	0	0	26
2fb1bdefc91f213547a7c9f54c91f185	0	0	0	0	0	0	0	0	0	0	0	0	0	0	0	8	0	0	0	0	0	0	0	0	0	0	0	0	0
ff60569ebee88773e797876b27f40982	0	0	0	0	0	0	0	0	0	0	0	0	18	0	0	0	0	0	0	0	0	0	0	0	0	0	0	0	0
417a839693e38630545f0e5d634c699b	0	0	0	0	0	0	0	0	0	0	0	0	24	0	0	0	0	0	22	30	0	0	0	0	0	0	0	0	0
5c50adc28a52779f698ea1a375732193	0	0	0	0	0	0	0	0	0	0	0	0	0	0	0	0	0	0	0	0	24	808	72	13	19	37	0	84	136
519d17be100192e3e44ab2c4207cac90	0	0	0	0	0	0	0	0	0	0	0	0	0	0	0	0	0	0	0	2	0	0	0	0	0	0	0	0	0
d7502901f3c38ef2c6e7f881d1fc39bd	0	0	0	0	67	0	0	0	42	0	0	173	0	0	8	0	0	0	0	0	0	0	0	0	0	0	7	0	0
6b5d219f634e031b22b18d96dafab5f5	0	0	0	0	0	0	0	0	0	0	0	0	0	0	0	0	0	0	0	0	7	0	0	0	0	0	0	10	0
68e19c5ca8815ce0ca97a929e3238838	0	0	0	0	0	0	0	0	0	0	0	0	0	0	0	0	82	0	0	0	0	0	0	0	0	0	0	0	0
d272ec7a8be3f9379e528471e4bcbe1a	0	0	0	0	0	0	0	0	0	0	0	0	0	0	0	0	0	0	11	0	0	0	0	166	200	0	0	24	0
7b446afe601dc6deeb8ae73d1258724c	0	0	0	0	0	0	1411	0	0	0	0	0	0	19	0	0	0	0	0	0	18	0	0	12	18	0	0	29	0
304d8e7dc0ed034aea4909ccd132eb42	0	0	0	0	0	0	0	0	0	0	0	0	0	0	0	9	0	0	0	0	0	0	0	0	0	0	0	0	0
d020a40f5f240e090eababccf625d49f	0	0	0	0	0	0	0	0	54	0	0	0	0	0	0	0	0	0	0	0	0	0	0	0	0	0	0	0	0
b0cf32a45de24068104cdf7d8a1d5b7b	0	0	0	0	0	82	0	0	0	652	0	0	0	0	0	0	0	0	0	0	0	0	0	0	0	0	0	0	0
ed9284975b4b343bde0d6f6f3eb388b3	0	0	0	0	0	0	0	0	0	0	0	0	0	0	0	0	0	0	0	0	0	0	0	0	0	0	0	23	0
22e9976d63acad97ce06f9d1de0c4f4b	0	0	0	0	0	0	0	0	0	0	25	0	4	5	0	0	0	0	0	0	3	0	0	0	0	0	0	0	0
1b9db718847d4753889c6edfbc29d97f	0	0	0	0	0	177	0	0	0	0	0	0	0	0	0	0	0	0	0	0	0	0	0	0	0	0	0	0	0
2d0cd8d6b6b2522ad280bbb7bb4a676a	0	0	0	0	0	0	0	0	0	0	0	0	1260	54	67	36	3	61	62	61	0	0	0	0	0	0	60	0	0
0becbd49e8de2223defc106a62f33115	0	0	0	0	0	0	108	0	0	0	0	0	0	0	0	0	0	0	0	0	65	34	0	21	0	0	0	59	0
e1bfaea3e00f9067550f5ba84d77d739	0	0	0	103	0	0	168	0	0	57	0	0	5	0	0	0	14	0	0	0	0	0	0	0	0	0	0	0	0
d38ed9f79e9d0ad363774f634a2c00ac	0	0	0	0	0	12	0	0	0	0	0	0	0	0	0	0	0	0	0	0	0	0	0	0	0	0	0	0	0
def7c33d8ec7439367f0ddc19b69aeae	0	0	0	0	0	0	0	34	0	0	0	0	0	0	0	0	0	0	0	0	0	0	0	0	0	0	0	0	0
c30b3e8cc8a4774da172453ab4e7d476	0	0	0	0	0	0	0	0	0	0	0	0	0	0	0	0	0	0	0	0	0	0	2	172	160	0	0	0	0
d2bce83d54b2121dae3e53dbc0ebe5c9	0	0	0	0	0	0	0	0	0	0	0	0	0	0	0	0	0	0	0	0	0	2	0	0	0	0	0	0	0
5408859f11c850a4496a259330faf204	0	0	0	0	0	0	0	0	0	0	0	0	0	0	0	0	0	0	0	0	0	8	0	0	0	0	0	0	0
9a34927f736adda99b4e629a505d47af	0	0	0	0	0	0	0	0	0	0	0	0	0	0	0	0	3	0	0	0	0	0	0	0	0	0	0	0	0
4d2531c8d5031cf8e48bd56df62e95b1	0	0	0	0	0	0	0	0	0	0	0	0	0	0	0	0	0	0	0	0	0	0	5	0	0	0	0	0	0
9e6bcae8306d04b63690bbcac5455842	0	0	0	0	0	0	0	0	0	0	0	13	0	0	0	0	0	0	0	0	0	0	0	0	0	0	0	0	0
781a1398e835ecb98bb03f27aec8c678	0	0	0	0	0	0	0	0	0	0	0	0	0	0	0	0	0	0	0	0	0	0	0	27	26	267	0	0	0
8806318a7ac674ee63bcbf6891b00e45	0	0	0	0	0	0	0	0	0	0	0	0	0	0	0	0	0	0	0	0	0	0	0	0	0	885	0	0	0
575b09cf8c951a5c599dac54ac3f9590	0	0	0	0	0	0	0	0	0	0	0	0	0	0	0	0	0	0	0	0	0	0	6	0	0	0	0	0	0
ecbff69de94cde8948de6fe3bd2ac0e3	0	0	0	0	84	0	0	0	0	0	0	0	0	0	0	0	0	0	0	0	0	0	0	0	0	0	0	0	0
24a5940e674ae2363c7458cee3c48b26	0	0	0	0	0	0	0	0	0	0	0	0	0	0	0	0	0	0	0	0	0	0	0	0	4	0	0	0	0
2017507855ea3c2118a14fb410fc87c0	0	0	0	0	0	0	0	58	0	0	0	0	0	0	0	0	0	0	0	0	0	0	0	0	0	0	0	0	0
6110dbdb3893aba66d3f37722092249e	0	0	0	0	0	0	0	0	0	0	0	0	0	0	0	0	0	0	0	0	0	0	0	0	0	0	0	0	16
94b4ab9d38c36382c20e21a88da6afcd	0	0	0	0	0	238	70	59	8	94	520	64	6	0	0	146	60	37	9	21	0	0	0	0	0	0	0	0	0
bad487fff4c5b2e17ae39080010d2cd2	0	0	0	0	0	0	0	0	0	0	0	0	0	0	0	0	0	5	0	0	0	0	0	0	5	0	0	0	0
d7d66edd495119202abe5e7aca2868b5	0	0	0	0	0	0	0	0	0	0	0	0	0	0	0	0	0	0	0	0	0	0	0	0	0	0	0	4	0
d80f88fd0dc83d37ec7000f113a26b9c	0	0	0	0	0	0	0	0	0	0	0	0	0	0	0	0	0	0	0	0	3	1362	40	137	195	124	0	270	200
d9f03f8b20f906c766417e66e4fd1698	0	0	0	0	0	0	0	0	0	0	0	0	0	0	0	0	0	0	0	0	0	0	28	73	71	67	0	83	394
dda5a81e722a778c51ff5ee4805f1405	0	0	0	0	0	254	0	0	0	0	0	0	0	0	0	0	0	0	0	0	0	0	0	0	0	0	0	0	0
eb9fa458e1b4eac8f432946e7ef77fd8	0	0	0	0	386	0	0	0	56	20	0	35	0	0	0	0	0	0	0	0	0	0	0	0	0	0	0	0	0
fefba2a28afab12fac090170fab1b875	0	0	0	0	0	0	29	32	0	0	0	0	0	0	0	0	0	0	0	0	0	0	0	0	0	0	0	19	27
08d0b6957ac3a1a96a7c4ddc6471f5a9	0	0	0	0	0	0	0	0	0	0	0	0	0	0	0	0	0	0	0	0	3	0	0	0	0	0	0	0	0
58c1344c35ce29436ee9d3614ee1dd66	0	0	0	2986	0	0	0	0	0	0	0	0	0	0	0	0	0	0	0	0	0	0	0	0	0	0	0	0	0
6dac482e5a00d1572e44d6d057449359	0	0	0	0	0	0	0	0	0	0	0	0	0	0	0	0	0	0	0	0	0	0	490	0	0	0	0	0	0
78ea138fb1f0eaba1d1fcbfb2f4fe43b	0	0	0	111	0	0	0	0	0	0	0	0	0	0	0	0	0	0	0	0	0	0	0	0	0	0	0	0	0
a6dcce1c1edb2d7987d1370f8d4fc453	0	0	0	11	0	0	0	0	0	0	0	0	0	0	0	0	0	0	0	0	0	0	0	0	0	0	0	0	0
be555ba08785bdd39f11eb5061c0123a	0	0	0	4298	0	0	0	0	0	0	0	0	0	0	0	0	0	0	0	0	0	0	0	0	0	0	0	0	0
c136e8e3452ee32d13dc0eb9dc621b18	0	0	0	10	0	0	0	0	0	0	0	0	0	0	0	0	0	0	0	0	0	0	0	0	0	0	0	0	0
d4520e62df590cc52fa8c8b9ee9ff059	0	0	0	0	0	0	0	0	0	0	0	0	0	0	0	0	0	0	0	0	0	0	0	0	0	788	0	0	0
d9d4793d0456a187ed5a1c0f639df9b5	0	0	0	578	0	0	0	0	0	0	0	0	0	0	0	0	0	0	0	0	0	0	0	0	0	0	0	0	0
e5921d59aeca93aa278f6627c5d6db8f	0	0	0	0	0	0	0	0	0	0	0	0	0	0	0	0	0	0	0	0	0	0	117	0	0	0	0	0	0
edb72b74edf01393204d19cee97d299c	0	0	0	0	0	0	0	0	0	0	0	0	0	0	0	0	0	0	0	0	0	0	5	0	0	0	0	0	0
07655c0847c582fdeae379b7021ce43d	0	0	0	0	0	0	0	311	0	0	0	0	2	0	0	0	0	0	0	0	0	0	0	0	0	0	0	0	0
0f6fc82511fea6ba5210d8e37f2caa4c	0	0	0	0	633	388	167	145	0	90	397	259	63	77	0	42	0	11	0	0	65	82	1028	541	522	416	0	512	349
ce0921faa5961ee4417f63839574b48d	0	0	0	0	0	0	0	0	0	0	0	0	0	0	0	0	0	0	0	0	0	0	0	0	4	0	0	0	26
ee5acf596a465baefb9d9d26c08cf4a6	0	0	0	0	0	0	0	0	0	0	0	0	0	0	0	0	0	0	116	0	0	0	0	0	0	0	0	0	0
0f34413f7442ef625978559d12f8781e	0	0	0	0	0	0	0	0	29	72	0	35	0	13	0	8	0	0	14	0	0	0	0	0	0	0	0	0	0
31bfa200e28f3bcc8531e4f632b35393	0	0	0	0	0	0	0	0	0	0	0	0	0	0	0	0	0	0	10	0	0	0	0	0	3	0	0	0	0
32a00ae06b9dec28742aa6b655104d54	0	0	0	0	0	0	0	0	0	0	0	0	0	0	0	0	0	0	3	0	0	0	0	0	0	0	0	0	0
38d08dfb5d20228565238c1491a147e1	0	0	0	0	0	0	0	0	0	0	0	0	0	0	0	0	0	0	0	0	4	0	0	0	0	0	0	0	0
4e10c48eb57a71c8b355a773355df3d6	0	0	0	0	0	0	0	0	0	0	0	0	0	0	0	0	0	0	16	0	0	0	0	6	3	0	0	0	0
6485ed8b3d8405575c0553b5c8120443	0	0	0	0	0	0	0	0	0	0	0	0	0	0	0	0	0	0	0	0	0	40	0	0	0	0	0	0	0
81e3d672e1fe550498308cdd652972da	0	0	0	0	0	0	0	0	0	0	0	0	0	0	0	0	0	0	0	0	0	0	6	0	0	0	0	0	0
a464260a0230ac68aaf8b6f7bccfc30e	0	0	0	0	0	0	0	0	0	0	0	0	0	0	0	0	0	0	0	0	0	0	0	38	32	0	0	0	0
b069ee11bfdb9e2c297554fc9b384f93	0	0	0	0	0	0	0	0	0	0	0	0	0	0	0	0	0	0	0	0	3	0	0	0	0	0	0	0	0
c403c1a45d1492ad006e7076417730ca	0	0	0	0	152	0	0	0	0	30	4	0	0	0	0	0	0	0	0	0	0	0	0	0	0	0	0	0	0
da7661d1f5c16793c6bd25f58f774806	0	0	0	0	0	0	0	0	0	22	0	0	0	0	0	0	0	0	0	0	0	0	0	0	0	0	0	0	0
3379e5bfaea17bb9dc2d4fd983e3a523	0	0	0	0	0	0	0	0	0	0	0	35	0	0	0	0	0	0	0	0	0	0	0	0	0	0	0	0	0
b94b63bb2c9e02fb30bfa963d46d8daa	0	0	0	0	0	0	0	0	0	0	0	0	2	0	0	0	0	0	0	0	0	0	0	0	0	0	0	0	0
7ba716a295080d58a022af32858e0fdc	0	0	0	0	0	0	0	0	0	0	0	0	0	0	0	0	0	0	0	0	0	0	0	0	1	0	0	0	0
11b9d747494eaf7f655d7f021a73fce6	0	0	0	0	0	0	0	2	0	0	0	0	0	0	0	0	0	0	0	0	0	0	0	0	0	0	0	0	0
d4599625dba23903d9875e851736c1a4	0	0	0	0	140	0	0	10	0	0	0	0	0	0	0	0	0	0	0	0	0	0	0	0	0	0	0	0	0
f844aae25ea18175994fd621beac5985	0	0	0	0	0	0	0	0	0	0	0	0	0	0	0	0	0	0	0	0	0	0	0	0	0	12	0	6	0
55091cfc69f414db14da85b5622fda2d	0	0	0	0	0	0	0	0	0	0	0	0	0	0	0	0	0	0	0	0	4	0	0	0	2	0	0	6	0
593e852559457928eb4c50ff2c76b167	0	0	0	0	0	0	0	0	0	0	0	0	0	0	0	0	0	43	0	0	0	0	0	0	0	0	0	0	0
9479159492b262a69d4d3a934c8f43a6	0	0	0	0	0	0	0	0	0	0	0	0	0	0	0	0	0	0	0	0	0	10	0	0	0	0	0	0	0
b927e733db1f58460cbfa890af9b8a6d	0	0	0	0	0	0	0	0	0	0	0	0	0	0	0	0	0	0	0	0	0	0	0	0	0	0	0	21	0
2cc16be582b9a75cbd36fabd86934253	0	0	0	0	0	0	0	0	0	0	0	0	0	10	0	0	7	9	25	0	12	0	0	0	0	17	0	36	51
40864aadad37651ea9acce9deecc4146	0	0	0	0	0	0	0	0	0	0	0	0	0	0	0	0	0	0	0	0	0	0	13	0	0	0	0	0	2
74aaf7692dfc20b303110874b9e5b180	0	0	0	0	0	0	0	0	0	0	0	0	0	0	0	0	0	0	0	0	0	0	0	0	0	0	0	0	17
d2ea127f6eebdf0eeed76492684c77b8	0	0	0	0	0	0	0	0	0	0	0	0	0	0	0	0	0	0	0	0	0	0	0	0	0	0	0	42	14
d60e071fcc2f75b70064b6df11e71d0d	0	0	0	0	0	8	0	0	0	0	0	0	0	0	0	0	0	0	0	0	0	0	27	33	37	0	0	0	0
f24e127eda00e6c87d1b23268aa4c54d	0	0	0	0	0	0	0	0	0	0	0	0	0	0	0	0	0	0	0	0	12	0	0	0	0	0	0	0	8
3ce815e12c065e7b2eaca22dbcadc676	0	0	0	0	0	0	0	0	0	0	0	0	0	0	194	0	0	0	0	0	0	0	0	0	0	0	172	0	0
6cbcac4773b787856a346b64b7186349	0	0	0	0	0	0	0	0	0	0	0	0	0	41	0	0	5	0	0	0	26	0	0	0	6	0	0	11	0
9ed3f9c28a0ff9a04ebaa8cd0f649a3e	0	0	0	0	0	0	0	0	0	0	0	0	8	0	0	11	0	0	0	0	0	0	0	0	0	0	0	0	0
cda39f65ada5f1eabee573f9d0c3ed1d	0	0	0	0	0	0	0	0	0	0	0	0	0	0	0	0	0	0	0	0	0	0	1	0	0	0	0	0	0
f4cd02401111c83abeb977cd0bf875e6	0	0	0	0	0	0	0	0	0	0	0	0	0	0	0	0	0	0	0	0	4	0	0	0	0	0	0	10	0
115e46bd733978718fcfeefbe90d006c	0	0	0	0	0	0	0	0	0	0	0	0	0	0	0	0	0	0	0	0	44	0	42	0	0	23	0	13	0
3cccba1b7c25774319db88d7550e93ca	0	0	0	0	0	0	0	0	0	0	0	0	0	0	0	0	0	0	0	0	0	13	0	0	0	0	0	0	0
45adaccf401a198e9f752dab7d65e13d	0	0	0	0	0	0	0	0	0	0	0	0	0	0	0	0	0	0	1	0	2	0	0	0	0	8	0	0	0
83cb313623362c40e385e89798dcee1a	0	0	0	0	0	0	0	0	17	0	0	0	0	11	0	0	0	0	0	0	40	0	0	0	0	19	0	37	0
c8eef55646543832b65d400ef681b8ac	0	0	0	0	0	0	0	0	29	22	0	0	0	0	0	0	0	0	0	0	0	0	0	0	0	0	0	0	0
ea034816cdeea37e95e6e43949673400	0	0	0	0	0	0	0	0	0	0	0	0	0	0	0	0	0	0	0	0	4	0	0	52	42	0	0	46	0
ab29bdcaa7d06e7a676069aba1b1a7b4	0	0	0	0	0	0	0	0	0	0	0	0	0	0	0	0	0	16	0	20	0	0	0	0	0	0	0	0	0
26a62ee91e56adb17f44559d3ace7d34	0	0	0	0	0	0	0	0	0	0	0	0	0	24	0	0	0	0	0	0	0	0	0	0	0	0	0	0	0
376dfd6f8d6cddc1c903f7261e5377b0	0	0	0	0	0	0	0	0	4	0	0	0	0	0	0	0	0	0	0	0	0	0	0	0	0	0	0	0	0
cb7f582e13e686431a055ead72559f52	0	0	0	0	0	0	0	0	0	0	0	0	0	0	0	0	0	0	0	0	0	32	0	0	0	51	0	0	35
13be5ec8ce02a1fcebe930f6db6e6334	0	0	0	0	0	27	0	19	0	0	0	0	0	0	0	0	0	0	0	0	0	0	0	0	0	0	0	0	0
39df7bfefe207af218b9981542bc80dd	0	0	0	0	0	0	241	0	0	0	0	0	0	0	0	0	0	0	0	0	45	53	54	10	56	225	0	48	167
ad1045e8c8b638c0b179e01d7c20a5bf	0	0	0	0	0	0	0	0	0	0	0	0	0	0	0	0	0	0	12	0	0	45	13	0	0	18	3	0	88
b066ae6b127823ce63bee6174c420413	0	0	0	0	0	0	0	0	0	0	0	0	0	0	0	0	0	0	0	0	570	17	316	320	281	0	0	441	0
2979614436e4e665c573ce44794a1eaa	0	0	0	0	0	0	0	0	0	0	0	0	0	0	0	0	0	0	0	0	6	23	0	0	0	2	0	7	0
c99aa7a47cd0c63490627d458a1d1c5d	0	0	0	0	0	0	0	0	0	0	0	0	0	0	0	0	0	0	0	0	0	0	0	0	0	0	5	0	0
dc467ea7abcc7fcb09f06443978979ce	0	0	0	0	0	0	0	0	0	0	0	0	0	0	0	0	0	0	0	0	0	1	0	0	0	0	0	0	0
b2cc7efbd5d75776e110b63572b3206e	0	0	0	0	0	0	0	0	0	0	0	0	0	0	0	0	3	0	0	0	0	0	0	0	0	0	0	0	0
4ebcbe4f20df87ab0ef0af5ee02bb1ed	0	0	0	0	0	0	0	0	0	0	0	0	0	0	0	0	0	0	0	0	0	0	0	1709	1497	87	0	16	11
1b610926b1b0697b4005fffe453a8943	0	0	0	31	29	0	672	0	0	0	0	0	0	0	0	4	7	10	21	0	0	1	0	8	21	1	0	0	0
f16ce22ba9e0206e7c29a61f4ad410e5	0	0	0	0	0	0	0	0	0	0	0	0	0	594	0	0	1	78	0	0	0	0	0	0	0	0	0	0	0
1a32e60296ab9b3828dd5577e24a363c	0	0	0	0	0	0	0	0	0	0	0	35	0	0	0	0	0	0	0	0	0	0	0	0	0	0	0	0	0
25175bf69538bda1ed6892b812f02c41	0	0	0	0	0	0	0	0	0	0	0	0	0	0	0	0	0	0	0	0	4	0	0	0	0	0	0	0	0
327d02c6f049eb1c79e23612fe629358	0	0	0	0	0	0	0	0	0	0	0	0	0	0	0	0	0	0	0	0	13	0	9	0	0	0	0	0	0
405084c64d9275a3de103c959df86cbd	0	0	0	0	0	0	0	45	123	20	0	709	0	0	0	0	0	0	0	0	0	0	0	0	0	0	0	0	0
4e43b6e84e056354260ca3a3af548eb2	0	0	0	0	0	0	0	0	939	17	0	0	0	0	28	0	0	0	0	0	1	0	0	0	0	0	28	0	0
516040318b89120222dd46591d23276a	0	0	0	0	0	0	0	0	0	0	0	0	0	0	0	0	0	0	0	0	2	0	0	0	0	0	0	0	0
6d040c0c2405555cae7cc4d96d67102b	0	0	0	0	304	0	0	0	0	0	0	0	0	1528	0	0	89	174	0	0	78	154	299	0	0	221	0	321	76
75880ac21f17500cbf1c255c7023a45b	0	0	0	0	0	0	0	0	0	0	0	0	0	0	0	0	0	36	111	0	0	0	0	0	0	0	0	0	0
953f5ef9e16e91819addbc61830e6e7b	0	0	0	0	43	0	0	0	61	0	0	0	7	0	0	0	0	50	0	0	0	0	13	19	9	0	0	10	11
de250b8dc7069cd7300a68a37299cae5	0	0	0	0	0	0	0	0	0	0	0	10	0	0	0	0	0	0	0	0	0	0	0	0	0	0	0	0	0
f28a8b0072ba5858a55f558eab66e4ff	0	0	0	0	0	0	0	0	0	0	0	0	0	0	0	0	0	13	0	0	0	0	0	0	0	0	0	0	0
53415bfbe589140d030b5d0e66f6cf38	0	0	0	0	0	0	0	0	0	0	0	0	0	0	0	0	0	0	0	0	0	0	0	0	23	0	0	7	0
8935ac0e1dd62d56c112d45ead1f3a9b	0	0	0	0	0	0	0	0	0	0	0	0	0	0	0	0	0	0	0	0	0	9	120	0	17	4	0	27	40
116af12e3b46fe8da9748b8be27cb732	0	0	0	0	0	0	0	0	0	0	0	0	0	0	3	0	0	0	0	0	0	0	0	0	0	0	0	0	0
b1ecab33c6746a0b3ca19f1028c296f7	0	0	0	0	0	0	0	0	0	0	0	0	0	0	0	0	0	0	0	0	7	3	36	1	6	0	0	0	0
29e5e566a74485c851df21ebefab19d1	0	0	0	0	0	0	0	0	0	0	0	0	0	0	0	0	0	0	18	0	0	0	0	0	0	0	0	0	0
f7ff8c2af51bfbd493989fe27613c371	0	0	0	0	0	0	0	0	0	0	0	0	0	0	0	0	0	0	6	0	0	0	0	0	0	0	0	0	0
203895d71f0a36c2f462f80921390940	0	0	0	0	0	0	0	0	0	0	0	0	0	0	0	0	0	0	0	0	0	0	0	0	3	0	0	0	0
d817be8ee3166d39607a7adadc533b2a	0	0	0	0	0	0	0	0	0	0	37	0	3	21	7	1	6	0	26	17	0	0	0	0	0	0	4	0	0
cbcbb098389b162fd33cfcfbd05373d0	0	0	0	0	3	0	0	0	0	0	0	0	0	0	0	0	0	0	0	0	0	0	0	0	0	0	0	0	0
abd23a212cb0dcc08d7cbc725ca31665	0	0	0	0	0	0	596	0	0	0	0	0	0	0	0	0	0	0	0	0	0	0	0	0	0	0	0	0	0
cc783abe0e86ebbe76251f25ae402a1d	0	0	0	0	0	0	0	0	0	0	0	0	0	0	0	0	0	0	0	130	0	0	0	0	0	0	0	0	0
98aaf549d084e65a16d7e81d33031015	0	0	0	0	0	0	0	0	0	0	0	0	29	0	0	0	0	0	0	0	0	0	0	0	0	0	0	0	0
48f37bdd94e6ad918f30dd753ef39bb5	0	0	0	0	0	0	0	0	16	0	0	0	0	0	0	0	0	0	0	4	0	0	0	0	0	0	0	3	0
d5fc9e81d6bac588ba706151745f4ece	0	0	0	0	241	0	0	29	0	0	0	0	416	8	0	917	0	63	104	187	0	0	0	0	0	0	0	0	0
a1a7d279241211c4ce57ae74b50dc184	0	0	0	0	0	0	0	0	0	0	0	0	0	0	0	0	0	0	0	0	0	0	3	0	0	0	0	0	0
a0928c64e5d910927e83089b1c288e98	0	0	0	0	0	0	0	0	0	0	0	0	0	0	0	0	0	0	0	0	4	0	0	0	0	0	0	0	0
a9eb357d9dfa85100d9fb9234bbc9715	0	0	0	66	0	0	0	0	0	0	0	0	0	0	0	0	0	0	0	0	0	0	0	0	0	0	0	0	0
8a087271b70e04c6d9b189924a88b365	0	0	0	0	0	0	0	0	0	0	0	0	0	0	0	0	0	0	3	0	0	0	0	0	0	0	0	0	0
19cf69d4544bae917c9790d14d78bca4	0	0	0	0	0	0	0	0	0	0	0	0	0	0	0	0	0	0	0	0	0	0	0	0	12	0	0	0	0
731468f592b4c65231cbc31f0a74018d	0	0	0	0	0	0	0	0	0	0	0	0	0	0	0	0	0	0	0	0	129	58	0	1	0	0	2	0	0
4288233ccd1dbe545f5250725ed63d17	0	0	0	0	0	0	0	0	0	0	0	0	0	0	0	0	0	4	0	0	0	0	0	0	0	0	0	0	0
39a35bd001f4f63792fd64cc93768afd	0	0	0	0	0	0	0	0	0	0	0	0	0	0	0	5	0	0	0	0	0	0	0	0	0	0	0	0	0
6c3466204ed3f83ddaf46447efc04b5f	0	0	0	0	0	0	0	0	0	0	0	0	0	0	0	0	0	0	12	0	0	0	0	0	0	0	0	0	0
d1da7d7b36faeee7c43f861d136eac38	0	0	0	0	0	0	0	0	0	0	0	0	0	0	0	0	0	0	0	0	3	51	0	0	0	0	0	0	0
c36f300c144cf41faa52a09f48faf2be	0	0	0	0	0	0	0	0	0	0	0	0	0	0	0	0	0	0	10	0	0	6	0	0	0	0	0	0	0
ccd5a28820639df3e6bd2437ed29dc9f	0	0	0	0	0	0	0	0	0	84	0	93	0	0	0	12	28	0	6897	113	0	0	0	0	0	0	5	0	0
39c2fa5bb8ec8dca51a0e90bd425333e	0	0	0	0	0	0	0	0	0	0	0	0	11	0	0	0	7	0	0	0	0	0	0	0	0	0	0	0	0
ab874a8f8c5ccedba0a6e31af6b67769	0	0	0	0	0	0	80	0	0	0	0	0	0	0	0	0	0	0	0	0	0	0	0	0	0	0	0	0	0
93e188ae8b152bacc2c2b243cbc78243	0	0	0	0	0	0	0	0	0	0	0	0	0	5	0	0	0	0	0	0	0	0	0	0	0	0	0	0	0
cd12cacc602752a0c43a4b91ad1d7532	0	0	0	0	0	1042	0	0	0	0	0	0	0	4	0	35	0	0	567	10	0	0	0	0	0	0	0	0	0
6d3ee45401831195b2259bd6538ce311	0	0	0	0	0	0	0	0	0	0	0	0	7	0	0	0	0	0	0	0	0	0	0	0	0	0	0	0	0
b7425d73645570fae76300c3ed65c724	0	0	0	0	0	0	0	0	0	0	0	0	0	0	0	0	0	1975	150	0	0	0	0	0	0	0	0	0	0
b94ceda90710a1cd6ca5941b2a668d6a	0	0	0	107	0	0	0	0	0	0	0	0	0	0	0	0	0	0	0	0	0	0	0	0	0	0	0	0	0
d55149ffda6e60aed29e857150f366c2	0	0	0	0	0	0	0	0	0	0	0	0	0	0	0	0	0	0	0	0	0	0	16	32	43	0	0	0	0
393db3b12c0d0341233dc1e8d0f06fc1	0	0	0	0	0	0	0	0	0	0	0	0	0	0	0	0	0	0	79	2	0	0	0	0	0	0	0	0	0
42e056862285b1107b7c8b2646801a43	0	0	0	0	0	0	0	0	0	0	42	0	0	0	0	0	0	0	0	0	0	0	0	0	0	0	0	0	0
faba1095f22ee084422e6d78bd986dbf	0	0	0	0	0	0	0	0	0	0	0	0	0	0	0	0	0	0	0	0	0	193	0	0	0	0	0	0	0
abe718e32e400f606b00f79104dc11ec	0	0	0	0	0	0	0	0	0	0	0	0	0	0	0	0	0	0	0	0	0	13	0	0	0	0	0	0	0
5a79e5de046d610f7bb0f7733300532a	0	0	0	0	0	0	0	0	0	0	0	0	0	0	0	0	0	0	0	0	0	0	0	0	1	0	0	0	0
64aea220179dea9e0024bc7f54e06e66	0	0	0	0	0	0	0	0	14	0	0	0	0	0	0	0	0	0	0	0	0	0	0	0	0	0	0	0	0
cbc394eae4de941fbc8b4c15e815adbb	0	0	0	0	0	0	0	0	0	0	0	0	0	0	0	0	0	0	0	0	0	0	0	0	0	3	0	0	0
fecfa74acea5f343f6902e31a3c2bf74	0	0	0	0	0	0	0	0	0	0	0	0	0	0	0	0	0	0	3	0	0	0	0	0	0	0	0	0	0
38a56d7b5a0d6601e77e334263007cfb	0	0	0	0	0	0	0	0	0	0	0	0	0	0	0	0	0	0	0	0	6	0	0	0	0	0	0	0	0
23a15b1849f30b6a7f71066fce0fbbee	0	0	0	0	0	0	0	0	0	0	0	0	0	0	0	0	0	0	0	0	1	0	0	0	0	0	0	0	0
362d7cf66b075f6f43de6b236b374d12	0	0	0	0	0	0	0	0	0	0	0	0	0	0	0	0	13	0	0	0	0	0	0	0	0	0	0	0	0
b0df1078139d7aec0f38f4be80d4a3ba	0	0	0	0	0	0	0	0	0	0	0	0	0	0	0	0	0	0	4	0	0	0	0	0	0	0	0	0	0
2a759f4529a9fc42f80fa7af5862cd9b	0	0	0	0	0	0	0	0	0	0	0	0	0	0	0	0	0	0	0	0	0	0	0	0	3	0	0	16	0
f7201d837f5db5fcf340bbd230f69d08	0	0	0	0	0	34	8	0	0	0	0	0	0	0	0	0	0	0	0	0	0	0	0	0	0	0	0	0	0
295450d200de2a10d3273c8342167e71	0	0	0	0	0	0	0	0	0	0	0	0	0	0	0	0	0	0	0	0	0	0	0	0	0	33	0	0	0
9ba3fff51ffe0fa85086d0f139fd47ca	0	0	0	0	0	0	0	0	0	0	0	0	0	0	0	0	0	0	117	19	0	0	0	0	0	0	0	0	0
ba11d27d3e25455c179b72f1baceab13	0	0	0	0	0	0	0	0	0	0	0	0	6	0	0	0	0	0	0	0	0	0	0	0	0	0	0	0	0
ddc70cb33d4c3a87e2927d71ea744b5f	0	0	0	0	0	0	0	0	0	0	0	0	0	0	0	0	0	0	0	0	0	0	9	6	9	0	0	1	0
f94587f4374a052f42de28e369836ed3	0	0	0	0	0	0	0	0	0	0	0	0	7	0	0	0	0	0	0	0	3	0	0	0	0	0	0	0	0
4b4524727db7fe1e553ff3387815fb97	0	0	0	0	0	0	0	0	0	0	75	0	0	0	0	0	0	0	0	0	0	0	0	0	0	0	0	0	0
e5228b5ce68d46b12013cd4b1aa823c0	0	0	0	0	0	0	0	0	0	0	0	0	0	0	0	24	0	0	0	0	180	0	341	298	225	0	0	1051	0
96bd73cc7b195bbc94509afbed4cebee	0	0	0	0	0	0	0	0	0	0	0	0	0	0	0	0	0	0	0	0	0	0	28	3	19	0	0	0	157
5bd40a634f13a75654faae442b95daac	495	0	0	0	0	0	0	0	0	0	0	0	0	0	0	0	0	0	0	0	0	0	0	0	0	0	0	0	0
a760cb8c76d732b7f389bd1ee2382989	0	0	0	0	0	0	0	0	0	0	0	0	0	0	0	0	0	0	0	0	0	0	0	0	0	0	0	9	0
d06185765b766bfacfbbdd705ff658e3	0	0	0	0	0	0	0	0	0	0	0	0	72	0	0	0	0	0	0	0	0	0	0	0	0	0	0	0	0
5f0e06e56a5b81366a2fbe01c9215c44	0	0	0	0	0	0	0	0	0	0	0	0	0	576	1199	0	35	0	0	0	0	0	0	0	0	0	1166	0	0
90d1374eca1980d429f66381b03996b0	0	0	0	0	0	0	0	0	0	0	0	0	0	0	211	0	0	0	0	0	1	4	0	0	6	0	216	0	0
99df085569bd0c6b7b390783af489f48	0	0	0	0	0	0	0	0	0	0	0	0	0	0	0	0	0	0	19	0	0	0	0	0	0	0	0	0	0
3c81d341972af30d92157391ec181202	0	0	0	0	0	0	0	0	0	0	0	0	0	0	0	0	0	0	0	0	0	0	2	0	0	0	0	0	0
cf185b4659d353b53165531a5921238d	0	0	0	0	0	0	0	0	0	0	0	0	0	0	0	0	0	0	0	1	0	0	0	0	0	0	0	0	0
3c1e37e41747552e267db01f374d8ce3	0	0	0	6	0	0	0	0	0	0	0	0	0	0	0	0	0	0	0	0	0	0	0	0	0	0	0	0	0
a4e94282e424f4636b96a2d57a4dd385	0	0	0	0	0	0	0	0	0	0	0	0	0	0	0	0	0	0	0	0	0	0	0	0	0	0	0	5	0
573b76d4fcde05cd80855c5a2488208b	0	0	0	0	0	0	0	0	0	0	0	0	0	0	0	0	53	0	0	0	0	0	0	0	0	0	0	0	0
f2b85bcce3b9ca1b9b729a1e767824d0	0	0	0	0	0	107	0	0	0	0	0	68	0	69	13	0	5	0	2	8	4	0	0	0	0	0	9	0	0
545cde95259b5fde0b01b2a6c9da5891	0	0	0	0	0	0	0	0	0	0	0	0	0	0	0	0	0	0	0	0	0	0	0	0	0	20	0	0	18
6338ef14a7251bab59d554a7a46dea26	0	0	0	0	0	0	0	0	0	0	0	0	0	0	0	0	0	0	0	0	0	0	0	0	0	18	0	0	0
90fe9fef2926878bb6fe8966c85b7d3c	0	0	0	0	0	0	0	0	0	0	0	0	0	0	2	0	0	0	0	0	0	0	3	0	5	11	5	0	0
d0f56b6acf85a33f39520a66b1693981	0	0	0	0	0	0	0	0	0	0	11	0	0	0	0	0	0	0	0	0	0	0	0	0	0	0	0	0	0
034518e19a07e5e455d40a528f970078	0	0	0	0	0	0	0	0	0	0	0	0	0	0	0	0	0	0	0	13	0	0	0	0	0	0	0	0	0
1af1b499427b4998f2cf86b4545065e8	0	0	0	0	0	0	0	0	0	0	0	0	0	0	0	0	0	0	0	0	0	0	5	0	0	69	0	0	121
25d9a10beb03b3b89aa2b784cb01768f	0	0	0	0	0	0	0	0	0	0	0	0	0	0	0	0	0	0	0	0	0	0	0	0	0	0	0	7	0
e44ead51e8670b76dff55b718e7d32c6	0	0	0	0	0	0	0	0	0	0	0	0	0	0	0	0	0	0	119	0	0	0	0	0	0	0	0	0	0
d2a9f117f36d1b702f8619d7e9512013	0	0	0	0	0	0	0	0	0	0	0	0	0	0	0	0	0	15	0	0	0	0	0	0	0	0	0	0	0
d6d6200c6db3bcb5c5bd87f5742530e7	0	0	0	0	0	0	0	0	12	0	0	0	0	0	0	0	0	0	0	0	0	0	0	0	0	0	0	0	0
30326ab42be6f3bd239417e637878980	0	0	0	0	0	7	0	3	8	0	0	0	0	0	0	0	0	0	0	0	0	0	0	0	0	0	0	0	0
058d631a02f5757acc26d84f486567da	0	0	0	0	0	0	0	0	0	0	0	0	0	0	0	0	0	0	0	0	0	8	1	0	17	12	0	30	237
0c4d97f7e56b029fdaba97267c91c0f8	0	0	0	0	0	0	0	0	0	0	0	0	0	0	0	0	0	0	0	0	0	0	9	0	0	0	0	0	0
f2009460b6be98ac7cba7f85c8380a02	0	0	0	0	0	0	0	0	0	0	0	0	0	0	0	0	0	0	0	0	0	0	0	0	0	0	0	0	2
999c2f18f7e6a9a895d2c6bae91be48c	0	0	0	0	0	0	0	0	0	0	0	0	0	0	0	0	0	30	0	0	0	0	0	0	0	0	0	0	0
616a014ccb019a718d259de425681e5f	0	0	0	0	0	0	0	0	0	0	0	0	0	0	0	0	0	0	0	8	0	0	0	0	0	0	0	0	0
9bca8fd2e8f3dd9de92fccebfde9825d	0	0	0	0	0	0	0	0	14	0	0	0	0	0	0	0	0	0	0	0	0	0	0	0	0	0	0	0	0
a8488e45f399168e61d0a8423d400e68	0	0	0	0	61	0	0	0	0	0	1342	0	0	0	69	0	0	0	98	7	0	0	0	0	0	0	76	0	0
de78d38ee56ddeb2d7833668204ac651	0	0	0	0	0	0	0	0	0	0	246	0	6	0	0	329	10	109	0	0	1	10	9	22	13	96	0	0	148
e5ac710e97be118197882bedecd130b5	0	0	0	0	0	0	0	0	0	0	0	0	0	0	0	0	0	314	0	0	0	0	0	0	0	0	0	0	0
e6c51e18aae5e013422c563182145541	0	0	0	0	0	0	0	0	0	0	0	0	0	8	0	0	0	0	0	0	0	0	0	0	0	0	0	0	0
585db9b4d6299cca2276110953ba58bc	0	0	0	0	0	0	0	0	0	0	0	0	0	0	0	0	0	0	0	0	0	0	0	50	70	0	0	0	0
d3b106e2fd21321d6fe5c014662227b7	0	0	0	0	0	0	0	0	0	0	0	0	0	203	42	681	0	25	29	0	0	0	0	0	0	0	35	0	0
9b451f6dae16c9ac13b876d45f674680	0	0	0	141	0	0	0	0	0	0	0	0	0	0	0	0	0	0	0	0	0	0	0	0	0	0	0	0	0
3244ea419b01d1b26f1ec8e782103e85	0	0	0	0	0	0	0	0	0	0	28	0	0	0	0	0	0	9	34	29	0	0	0	0	0	0	0	0	0
104c2156d9603b3ec9d56157a6f6b49c	0	0	0	0	0	0	0	0	0	0	0	0	0	0	0	0	0	0	12	0	0	0	0	0	0	0	0	0	0
9bef0dcd1c66905fe744594a9eaa5cf4	0	0	0	0	0	0	0	0	0	0	0	0	0	0	0	2	0	0	0	0	2	0	0	0	0	0	0	0	0
a86fe5423a7567f43d0c5cf5453fbe05	0	0	0	0	0	0	0	0	0	0	0	0	0	0	0	0	0	0	0	0	9	0	0	0	0	0	0	0	0
eba2c61b746b528f359aff468e722819	0	0	0	0	0	0	0	0	0	0	0	0	0	0	0	0	0	11	0	0	0	0	0	0	0	0	0	0	0
29cd648c023efe0ae7bf9bc2f96af6a4	0	0	0	0	0	0	0	0	0	0	0	0	0	0	0	0	0	32	0	0	0	0	0	0	0	0	0	0	0
b188940c5655863313133fa8353edcba	0	0	0	0	0	0	0	0	0	0	0	0	14	0	0	0	0	0	0	0	0	0	0	0	0	0	0	0	0
6f10f55104b012cd5563b10e99df381c	0	0	0	0	0	0	0	0	16	0	48	0	2	192	0	47	0	92	408	493	0	0	0	0	0	0	0	0	0
c5be672eb2cb02570695c4420202418b	0	0	0	0	0	0	0	0	0	0	0	0	0	0	0	0	0	0	0	0	0	0	66	0	0	0	0	10	0
d1dd358ff06a40f59d6da11b60b6aa04	0	0	0	0	0	0	0	0	0	0	0	0	0	0	0	0	0	0	0	0	0	0	0	10	7	0	0	0	0
66534293780c24ab6f8e8017d04e4a28	0	0	0	0	0	0	0	0	0	0	0	0	0	0	0	2	0	0	0	0	0	0	0	0	0	0	0	0	0
5b9b5cf26694a90c881ef96f4284a620	0	0	0	0	0	0	0	0	214	197	0	138	0	0	0	0	0	0	0	0	0	0	0	0	0	0	0	0	0
ab86503da4748888829c458fe0943e71	0	0	0	0	0	0	0	0	0	0	0	0	0	0	0	0	0	0	11	0	0	0	0	0	0	0	0	0	0
f6ab2abb8e0499c8209b5a21a5701b0d	0	0	0	0	0	0	0	0	0	0	0	0	0	0	0	0	0	0	21	0	0	0	0	0	0	0	0	0	0
34e4a179c7c4de7f04f27a5f82a7ed62	0	0	0	0	0	0	0	0	0	0	0	0	0	0	0	0	0	0	0	0	0	4	0	0	0	0	0	0	0
ad9116db97316a779fefa165b6491c06	0	0	0	0	0	0	0	0	0	0	0	0	0	0	0	0	0	0	0	0	0	0	0	0	0	0	0	46	0
bed578c14e33945e5110b99542de762b	0	0	0	0	0	0	0	0	0	0	0	0	0	0	0	0	0	0	0	0	0	22	3	0	0	0	0	0	0
bda6aeb86599771a049b000fa2f8fd29	0	0	0	0	0	0	0	0	0	0	0	0	0	0	0	0	5	26	0	0	0	0	0	0	0	0	0	0	0
10291fec791b0aee43327c9bb3d1632c	0	0	0	0	0	0	0	0	0	0	0	0	0	0	0	0	0	0	0	659	0	0	0	0	0	0	0	0	0
ddbc006a5f31222cf5d83e9d91b6a3e9	0	0	0	0	0	0	0	0	0	0	0	0	0	0	0	0	0	0	0	0	0	0	4	0	0	0	0	0	0
9d04d5b3d38a932911cae94ba4fee828	0	0	0	0	0	0	0	0	0	0	0	0	0	0	0	0	9	0	0	0	0	0	0	0	0	0	0	0	0
d10a572fed60f68dc658d9591ecb95ab	0	0	0	0	0	0	0	0	0	0	0	0	0	0	6	35	0	0	0	0	0	0	0	0	0	0	20	0	0
550be670711a0da3a5b51c5cf1cccc45	0	0	0	765	0	0	0	0	0	0	0	0	0	0	0	0	0	0	0	0	0	0	0	0	0	0	0	0	0
435f4f3484ed7a671a0abe06b3c913a3	0	0	0	0	0	0	0	0	0	0	0	0	0	0	0	0	0	0	0	0	2	14	0	0	0	0	0	0	0
706c9715857ba813c6cccbf51cba5c1b	0	0	0	0	0	0	0	0	0	0	0	0	0	0	0	0	6	0	0	0	0	0	0	0	0	0	0	0	0
7a69570f42f73bc110676cbc239d386c	0	0	0	0	0	0	0	0	0	0	0	0	769	0	0	0	0	0	0	0	0	0	0	0	0	0	0	0	0
3b3ad0f0890d198c231eacd87d988835	0	0	0	0	0	0	0	0	0	0	0	0	0	0	0	0	0	4	0	0	0	0	0	0	0	0	0	0	0
37dfc5b289b24461bc881931e8a91a92	0	0	0	0	0	0	0	0	0	0	0	0	0	0	0	0	0	0	0	0	7	0	0	0	0	0	0	0	0
e2e3ba1275f9af9e860eecb5ac34a2af	0	0	0	0	0	0	0	0	0	0	0	0	0	0	0	0	0	0	0	19	0	0	0	0	0	0	0	0	0
6033176441de76d395963625f48abcfc	0	0	0	0	0	0	0	0	0	0	0	0	0	0	0	3232	0	0	0	0	0	0	2551	0	0	0	0	0	0
1a92d9e1ab663ba954abc7b381e72c64	0	0	0	0	0	0	0	0	0	0	0	0	0	0	8	0	0	0	14	0	0	0	0	0	0	0	11	0	0
b1e183215896bf64e70f06a7ab87b60d	0	0	0	0	0	0	0	0	0	0	0	0	0	0	0	0	0	0	28	0	0	0	0	0	0	0	0	0	0
610334a8d77d3f1b97d7ec747ec07d3f	0	0	0	3	0	0	0	0	0	0	0	0	0	0	0	0	0	0	0	0	0	0	0	0	0	0	0	0	0
c39a1993eba1722ab5a23fa1e5a0fc59	0	0	0	0	17	0	34	17	0	0	0	0	0	0	0	0	0	0	0	0	0	0	0	0	0	0	0	0	0
5ea59ff4a70e9c785ef52a4a54b1f8be	0	0	0	0	0	0	14	0	0	0	0	0	0	0	0	0	0	0	0	0	0	0	0	0	0	0	0	0	0
83c19a3e2a3bb1986b895fd34f7ccc0f	0	0	0	0	0	0	0	0	0	0	0	0	0	0	0	0	0	0	0	0	0	10	0	0	0	0	0	2	0
f833a65925f9a8e766f0784aaba8ba8e	0	0	0	0	0	0	0	0	0	0	0	0	0	0	0	0	0	0	0	0	0	0	0	0	0	0	0	8	0
0428aa11f7f33b66eb3c0f8d8dcd4e94	0	0	0	0	0	0	0	0	0	0	37	0	0	0	0	0	0	0	0	9	0	0	0	0	0	0	0	0	0
efe0d7a3a918a75570fc93e22db64a9a	0	0	0	0	0	0	0	0	0	0	0	0	0	0	0	0	0	0	0	0	0	5	0	0	0	0	0	0	0
c0d85242e994820a4f8e478e260c91b3	0	0	0	0	0	0	0	0	34	10	0	0	0	4	22	5	0	174	0	107	0	0	0	0	0	0	18	0	0
d5ce556307f662fa0f63a60e7eddbc62	0	0	0	0	0	0	0	0	0	0	0	0	0	0	0	0	0	490	0	10	0	0	0	0	0	0	0	0	0
67497066759ae5165ee7f321359ff93f	0	0	0	0	0	0	0	2	0	0	0	0	0	0	0	0	0	0	0	0	0	0	0	0	0	0	0	0	0
aa0ce33bc0145d6d3ef0539375ee358a	0	0	0	0	0	0	0	0	16	0	0	0	0	0	0	0	0	0	0	0	0	0	0	0	0	0	0	0	0
ddecc1a9cbc09e2e0315e75a5bca351b	0	0	210	0	0	0	0	0	0	0	0	0	0	0	0	0	0	0	0	0	0	0	0	0	0	0	0	0	0
e67aeb58e194d8f7cb74521af07dce11	0	0	0	0	0	0	0	0	0	0	0	0	0	0	0	133	0	0	0	0	7	0	9	0	0	0	0	0	0
bc7ce234a6bf87f3815ae0df6f809699	0	0	0	0	0	0	0	0	0	0	0	0	127	0	24	30	9	39	0	763	0	0	0	0	0	0	22	0	0
c55ee3c05eeeb54c95d4c6863e3bf391	0	0	0	0	0	0	0	0	0	0	0	0	0	0	0	0	0	0	0	0	610	0	0	598	499	21	0	17	185
a978df3951828136c610d62d273b5163	0	0	0	0	0	0	0	0	0	0	0	10	0	0	0	0	0	0	0	0	0	0	0	0	0	0	0	0	0
3ccf5f78144a2c74d08ace223045b3ff	0	0	0	0	0	0	0	0	0	0	0	0	0	0	2182	0	0	0	0	0	0	0	0	0	0	0	2337	0	0
0d5b81cc43996250b3b46d8d5651261e	0	0	0	0	0	0	0	0	0	0	0	0	0	0	0	0	191	0	0	197	0	0	0	0	0	0	0	0	0
44b48bfff64b5eb547c00d5b86347193	0	0	0	0	0	0	0	0	0	0	0	0	0	0	0	29	0	0	0	0	0	0	0	0	0	0	0	0	0
ed5250209eb21b8de57c4b26ac9241ff	0	0	0	0	19	0	286	0	1	58	0	96	0	0	0	0	0	0	0	0	0	0	0	0	0	0	0	0	0
41936e43a972b3438f1681012d7d7233	0	205	0	0	0	0	0	0	0	0	0	0	0	0	0	0	0	0	0	0	0	0	0	0	0	0	0	0	0
009aa70eaa3482f24de3f9442b676cb5	0	0	0	0	0	0	0	0	0	0	0	0	0	0	0	0	0	0	0	0	188	19	0	40	47	5	0	83	35
8c0c35adc0d7e038c9532f7df009db95	0	0	0	0	0	0	0	0	0	0	1028	0	0	0	0	0	0	0	0	0	0	0	0	0	0	0	0	0	0
1c0416f9b5c470561cde03f4a365cb55	0	0	0	0	0	0	0	0	0	0	0	0	0	0	0	0	35	0	0	0	0	0	0	0	0	0	0	0	0
50a798de8b904316ba475047c91f6314	0	0	0	0	0	0	0	0	0	0	0	0	0	0	0	0	0	75	0	22	0	0	0	0	0	0	0	0	0
bc6d7e5caba40321d48933c4a00289d6	0	0	0	0	0	0	0	0	4	80	0	0	0	0	0	0	0	0	0	0	0	0	0	0	0	0	0	0	0
8da96553b4a95bcd85c7b7fbd4921377	0	0	0	0	0	0	0	0	0	0	21	0	0	0	0	0	0	0	0	0	0	0	0	0	0	0	0	0	0
c63e4ed02d7bba32b295a707b186f99d	0	0	0	0	0	0	0	0	0	0	0	0	0	0	0	0	0	0	0	0	0	0	0	0	0	0	0	28	0
6c93cac0d3dde63fb2ef3bdfe9f65982	0	0	0	0	0	15	0	0	0	0	0	0	0	0	0	0	0	0	0	0	0	0	0	0	0	0	0	0	0
1c91710e5e55f0295ae2455293dd846e	0	0	0	0	0	0	0	0	0	0	0	0	0	0	0	0	0	0	0	0	4	0	0	0	0	0	0	0	0
802b4e6325a775d136246211ac79f765	0	0	0	0	0	3	0	0	0	0	0	0	0	0	0	0	0	0	0	0	0	0	0	0	0	0	0	0	0
b79b74f762b8fde7af6dddbcd49e86a4	0	0	0	0	0	0	0	0	0	0	0	0	0	0	0	132	0	0	0	0	0	0	0	0	0	0	0	0	0
afd0a704fabba9ca5b02d469917fcb43	0	0	0	0	0	0	0	0	0	0	0	0	0	0	0	0	0	10	0	0	0	0	0	0	0	0	0	0	0
0c7b40c89cfa2b7664c1e5a78be7067e	0	0	4	0	0	0	0	0	0	0	0	0	0	0	0	0	0	0	0	0	0	0	0	0	0	0	0	0	0
8329b1c94d9b4a5422de29fc1fd686ee	0	0	0	0	0	0	0	0	0	0	0	0	0	0	0	0	0	0	0	0	1	0	0	0	0	0	0	0	0
b5f604c2b37936ab93332bd2735b9b23	0	0	0	0	0	0	0	0	0	0	0	0	0	0	0	0	34	0	0	0	0	0	0	0	0	0	0	0	0
325acdf79d164de0981cef5eb650428f	0	0	0	0	0	0	0	0	0	0	0	0	5	0	0	0	0	2	0	0	0	0	0	0	0	0	0	0	0
adf52cb862403e1ad29311886c4ccefe	0	0	0	0	0	0	0	0	0	0	78	0	0	0	0	0	0	0	0	0	0	0	0	0	0	0	0	0	0
7edd262a8a57819254d9327f3ca568ed	0	0	0	0	0	0	0	0	0	0	4	0	0	0	0	0	0	0	0	0	0	0	0	0	0	0	0	0	0
86f3f9d5686f81854b37d42b52d30f25	0	0	0	0	0	0	0	0	11	0	0	113	0	0	0	0	0	0	0	0	0	0	0	0	0	0	0	0	0
d91847a72ba71bb612586ad00b225172	0	0	0	0	0	0	0	0	0	0	0	0	2	7	0	0	0	0	0	0	0	0	0	0	0	0	0	0	0
346ef6d1ef5c69f4d7813e98a1c5f21b	515	0	0	559	0	0	0	0	0	0	0	0	0	0	0	0	0	0	0	0	0	0	0	0	0	0	0	0	0
cca9ec3731d7a9cb132d84243bc05527	0	0	0	0	0	0	0	0	0	0	0	0	0	0	0	0	0	0	0	0	0	0	0	25	16	0	0	0	0
d362f70f35bf3eb127bcb93e41361307	0	0	0	0	0	0	0	22	0	0	0	0	0	0	0	0	0	0	0	0	0	0	0	0	0	0	0	0	0
c22c2b5c34a43b7a167815d9ce1f1fb0	0	0	0	0	0	0	0	0	0	0	0	0	0	0	0	0	0	0	0	0	0	0	0	3	6	0	0	0	0
981a5c1dd20d8ed6e6d875617996be1d	0	0	0	0	3	0	0	0	0	0	0	0	0	0	0	0	0	0	0	0	0	0	0	0	0	0	0	0	0
213bd048531d2d49ee5564ea8560f5b3	0	0	0	0	0	0	0	0	0	0	0	0	0	18	0	0	0	0	0	0	0	0	8	0	0	0	0	0	0
940aa6177bfc92c17fe1cc63fd1653dd	0	0	0	0	0	0	0	0	0	0	0	0	0	0	0	0	0	0	0	0	77	0	0	113	100	0	0	60	41
0d6d76e19924938110e2fefe614120b9	0	0	0	0	0	0	0	0	0	0	0	0	0	0	0	0	0	0	0	0	0	0	10	0	0	0	0	0	0
1e1a991a417af83fcd2d730d423b366a	0	0	0	0	0	0	0	0	0	0	0	0	0	0	0	0	0	0	0	0	2	0	0	0	0	0	0	0	0
3e62109c8a91b4484c0f4e58a7fa373b	0	0	0	0	0	0	0	0	0	0	0	0	60	0	0	0	0	0	0	0	0	0	0	0	0	0	0	0	0
8d0e90934c14d2cfec8cb43a52d9ffd3	0	0	0	0	0	0	0	0	0	0	0	0	0	0	4	0	0	0	0	0	0	0	0	0	0	0	11	1	0
53cf40455b0888e74193c789fe6f400a	0	0	0	0	0	0	0	0	0	0	0	0	0	16	0	0	0	0	0	0	0	0	0	0	0	0	0	0	0
4aaee685bca8c541a147f318226aaac7	0	0	0	0	0	0	0	0	0	0	0	0	0	0	0	0	0	0	0	0	6	0	0	0	0	0	0	0	0
f0e3c0eeb6950068364bd27fbb32579d	0	0	0	0	0	0	0	0	0	0	0	0	0	0	0	0	0	0	2	0	0	0	0	0	0	0	0	0	0
6e7644514953cb554f5c19d70aa4068d	0	0	0	0	0	0	0	0	0	0	0	0	0	0	650	0	0	0	0	0	0	0	0	0	0	0	412	0	0
295b4271f9b2048ed58c04ad265c74c2	0	0	0	0	0	0	0	0	0	0	0	0	0	0	0	34	0	16	0	0	0	0	0	0	0	0	0	0	0
d5d66ea9ba9b545d1d97e57be56e0f6e	0	0	0	0	0	0	0	0	0	0	0	0	0	0	0	0	0	0	0	0	0	62	0	0	0	0	0	13	0
72e2a1d49d541f09c7de1113bfef9040	0	0	0	0	0	0	0	0	0	0	0	0	4	0	0	0	0	0	0	0	0	0	0	0	0	0	0	0	0
b3875fa2b7c92b5df696da641647b919	0	0	0	0	0	0	0	0	0	0	0	35	0	0	0	0	0	0	0	0	0	0	0	0	0	0	0	0	0
1c26c9e9f4166394324e4c2e2112ceb1	0	0	0	0	0	0	0	14	0	0	0	0	0	0	0	0	0	0	0	0	0	0	0	0	0	0	0	0	0
7f2140823dc8ab0b55a1a5e74811bb58	0	0	0	0	0	0	0	0	0	151	0	0	22	1457	0	140	184	1333	0	3762	0	0	0	0	0	0	0	0	29
517e28b366bc436d79a238c8606cd3a0	0	0	0	0	0	0	0	0	0	0	0	0	0	0	0	0	8	0	0	0	0	0	0	0	0	0	0	0	0
2e29f456ab2bda5ba6078d15ded229ee	0	0	0	0	0	0	0	0	0	0	0	0	0	0	0	0	0	0	1	0	0	0	0	0	0	0	0	0	0
d1b9774d1b5e07b048e0e2c70988933d	0	0	0	0	0	0	0	0	0	0	0	0	0	0	0	0	0	0	0	0	0	0	5	0	0	15	0	0	0
d4c87e7dc7cc754aae97d2735a80dd54	0	0	0	0	0	0	0	0	0	0	0	0	222	0	0	0	0	0	0	0	0	0	0	0	0	0	0	0	0
8bb542213db9c2924e0f8e7673ecd322	0	0	0	0	0	0	0	0	18	0	0	0	0	0	0	0	2	0	0	0	0	0	0	0	0	0	0	0	0
2ea1076f512e5cf1ca8c4b120cd5e1d9	0	0	0	0	15	0	0	0	35	0	0	0	4	0	0	63	0	0	31	0	0	144	0	0	0	0	0	0	0
a7144efd49a4bfb9f89d9d7c39a233b9	0	0	0	0	0	0	0	0	0	0	0	0	0	0	0	0	0	0	0	7	0	0	0	0	0	0	0	0	0
560313160ebb19232bb292436de6adfc	0	0	0	0	0	0	0	0	0	0	0	0	0	0	0	0	0	0	0	2	0	0	0	0	0	0	0	0	0
d0d250fcc3784af58df75de1e55ebf26	0	0	0	0	0	0	0	0	0	0	8	20	0	0	0	0	0	0	0	0	0	0	0	0	0	0	0	0	0
4460ff1ef515c24ab78dba40fa89b108	0	352	0	0	0	0	0	0	0	0	0	0	0	0	0	0	0	0	0	0	0	0	0	0	0	0	0	0	0
f66e033b4d11d35c94b077a15d9b6199	0	0	0	0	0	0	0	0	0	0	0	0	0	0	0	3	0	0	0	0	0	0	0	0	0	0	0	0	0
dd879dd4b06af4b7031c18fcfa95296d	0	0	0	0	0	0	0	0	0	0	61	0	0	0	0	0	0	0	4	0	0	0	0	0	0	0	0	0	0
46ac6f146d945f099322ff797660379c	0	0	0	0	0	0	0	0	0	0	0	0	694	0	0	0	0	0	0	0	0	0	0	0	4	0	0	0	0
1cc1e0826b0d0c3bd40587b5029b3cac	0	0	0	0	0	0	0	0	13	0	0	0	0	0	0	0	0	0	0	0	0	0	0	0	0	0	0	0	0
d1a778957a4dc731da0ebdb2664ed382	0	0	0	0	0	0	0	0	0	0	0	0	0	0	0	0	0	0	0	0	0	0	5	0	0	0	0	0	0
647a32a001bd6f3bcac4bfd49e3ccc3e	0	0	0	0	0	0	0	101	0	0	0	0	0	72	0	13	0	71	15	28	0	0	0	0	0	0	0	0	0
d464c528c18ffcfa101da7e96919de8f	0	0	0	0	0	0	0	0	0	0	0	0	0	0	0	0	0	0	0	0	0	7	0	0	0	0	0	0	0
55b93f5feeca7a1c5788ce655dcc4eca	0	0	851	0	0	0	0	0	0	0	0	0	0	0	0	0	0	0	0	0	0	0	0	0	0	0	0	0	0
27571f1c91af9a333b327bd710ef19e1	0	0	0	0	0	0	13	0	0	0	0	0	0	0	0	0	0	0	0	0	0	0	0	0	0	0	0	0	0
6997b97d013be629fe7edd6d8429d0a1	0	0	0	0	0	0	0	0	0	0	0	0	0	0	0	0	0	0	0	181	0	0	0	0	0	0	4	0	0
36996b929e6055c74a18449cc1b09781	0	0	0	0	0	0	0	0	0	0	0	0	0	0	0	0	0	0	0	0	0	0	0	5	3	0	0	11	0
aae156314845a05acc78b834688a6295	0	0	0	0	0	0	0	0	0	0	0	0	0	3	0	0	0	8	0	0	0	0	0	0	0	0	0	0	0
edbcde12b9ad383d0b4f67d977125000	0	0	0	0	0	0	0	0	0	0	0	0	0	0	7	0	0	0	70	0	0	0	0	0	0	0	11	0	0
5b4cbc185fa50a82c0bf883525eb4831	0	0	0	0	0	0	0	0	0	0	0	0	0	0	0	0	0	0	0	0	0	0	11	0	0	0	0	0	0
8716c45f32345d5c69bf4bbab6ad3545	0	0	0	0	0	0	0	0	0	0	23	0	0	0	0	0	0	0	0	0	0	0	0	0	0	0	0	0	0
1d6bcdf2a9f0bfcec9cccb5f00cef88d	0	0	0	0	0	0	0	0	0	0	0	0	0	0	0	0	0	0	0	0	0	0	0	0	0	4	0	0	0
56d90d626eb34a4ae95858dc42815d6f	0	0	0	0	0	0	0	0	53	0	0	0	0	0	0	0	0	0	6	418	0	0	0	0	0	0	0	0	0
78106e30cda4908f6323cb569102da9a	0	0	0	26	0	0	0	0	0	0	0	0	0	0	0	0	0	0	0	0	0	0	0	0	0	0	0	0	0
1904e5e43a07ca8b3fe4705f3baa98a8	0	0	0	0	0	3	0	0	0	0	0	0	0	20	0	0	0	0	0	0	0	0	0	0	0	0	0	0	0
4dfa17a3ec7ef4774b5278ca82e7b458	0	0	0	0	0	0	0	0	0	0	0	0	0	0	0	0	0	0	4	0	0	10	0	0	2	8	0	0	0
49055bb61b7f1eb1b3187fc0219b396e	0	0	0	0	0	0	0	0	0	0	0	0	0	0	0	0	0	0	0	0	0	0	0	0	0	0	0	0	6
6a5f12b9ecf47eb1af1fb7476ea5a81a	0	0	0	0	0	0	0	0	0	0	0	0	0	431	0	0	0	0	0	0	0	0	0	0	0	0	0	0	0
7a53419b3a4c21ce98ebc7960c79f268	0	0	0	0	0	0	0	0	0	0	1684	0	0	1	0	0	0	13	48	0	0	0	0	0	0	0	0	0	0
86efbc2216ebe3852edf2e56ce5c3d14	0	0	0	0	0	0	0	0	0	0	0	29	0	0	0	0	0	0	0	0	0	0	0	0	0	0	0	0	0
5ad51b5b11cf741101c524ce5affd749	0	0	0	0	0	0	664	0	0	0	0	0	0	0	0	0	0	0	0	0	0	0	0	0	0	0	0	0	0
b0b84016a1c46ef6a71ea484e5b76022	0	0	0	0	0	0	0	0	2	0	0	0	0	0	0	0	0	0	0	0	0	0	0	0	0	0	0	0	0
44b5a02f8581022bc0872cbe0b88724a	0	0	0	0	0	0	0	0	0	0	0	0	0	0	0	0	0	0	0	0	1	0	0	0	0	0	0	0	0
edbc917d07691e79c692ef264682d4a5	0	0	0	0	0	0	0	0	0	0	22	0	0	0	0	0	0	0	0	0	0	0	0	0	0	0	0	0	0
9abc0382d06e8cf2053543f465362f6c	0	0	0	0	0	0	1	0	0	0	0	0	0	0	0	0	0	0	0	0	0	0	0	0	0	0	0	0	0
503e5b1a3f44b2330091a696704ccce7	0	0	0	0	0	0	0	0	0	0	0	0	0	0	0	0	0	0	0	0	0	0	0	0	0	0	0	34	0
fb0e40c88ed31f8a2a87dec99684e1f9	0	0	0	0	0	0	0	0	0	3	0	0	0	0	0	0	0	0	0	0	0	0	0	0	0	0	0	0	0
62a4906280c7288a6ffb71810eb04457	0	0	0	0	0	0	0	0	0	0	0	0	0	0	0	0	0	0	0	0	0	0	1	0	0	0	0	0	0
94d7ea9321235b9a0bc278499d2a0ff4	0	0	0	0	0	0	0	0	4	0	0	0	0	0	0	0	0	0	0	0	0	0	0	0	0	0	0	0	0
efed6031cec671fd18481cc94d2869ea	0	0	0	0	0	0	0	0	0	0	0	0	0	0	0	0	3	0	0	0	0	0	0	0	0	0	0	0	0
d61e993af36bf75965663c1d1a7a8996	0	0	0	0	0	0	0	0	0	0	0	0	0	0	0	0	0	0	0	0	0	0	0	0	0	0	0	2	0
6c3d71d8833d8dc7f4c986f7d6d38873	0	0	0	0	0	0	0	0	0	0	0	0	0	0	0	0	0	0	0	0	2	0	0	0	0	0	0	0	0
c3e2787a598e042db9390f0fd9b7e186	0	0	0	0	0	0	3	0	0	0	0	0	0	0	0	0	0	0	0	0	0	0	0	0	0	0	0	0	0
6ce77ccba9353a1b6cd50197bd61e3de	0	0	0	0	0	0	0	0	0	0	4	0	0	0	0	0	0	0	0	0	22	0	4	0	0	3	0	4	8
72e6ad46059ea36cf3d1e2683493e2ac	0	0	0	0	0	0	0	0	0	0	0	0	2	0	0	0	0	0	0	0	0	0	0	0	0	0	0	0	0
c136570e9c23ed284c884352e0fd7c9d	0	0	0	0	0	0	0	0	0	0	0	0	0	0	0	0	0	0	0	0	0	4	0	0	0	0	0	0	0
649e0eff87f84fb82967d6992f23b228	0	0	0	0	10	0	0	0	0	0	0	0	0	0	0	0	0	0	0	0	0	0	0	0	0	0	0	0	0
8fef2049b5fd7f3269301967184d7e10	0	0	0	0	0	0	0	0	0	0	0	0	0	0	0	0	2	0	0	0	0	0	0	0	0	0	0	0	0
2ee06918e44d129621b517d135366776	0	0	0	0	0	0	0	0	0	0	0	0	0	0	0	0	0	0	0	0	0	0	0	0	0	0	0	1	0
4fd99d002164c5b06c6d97b947303cec	0	0	0	0	0	0	3	0	0	0	0	0	0	0	0	0	0	0	0	0	0	0	0	0	0	0	0	0	0
b1901b87f6a1724f50d0e9d42894e1d4	0	0	0	0	0	0	0	0	0	0	0	0	0	0	0	0	0	0	0	0	0	3	0	0	0	0	0	0	0
3f5fba0701f58efae7ba09c6f4e130a4	0	0	0	0	4	0	0	0	0	0	0	0	0	0	0	0	0	0	0	0	0	0	0	0	0	0	0	0	0
562ce58f64548148df9906aa85055fff	0	0	0	0	0	4	0	0	0	0	0	0	0	0	0	0	0	0	0	0	0	0	0	0	0	0	0	0	0
802a21cc1c05f41407d1ee12b9af6f33	0	0	0	0	0	0	0	0	0	0	0	0	0	0	0	0	0	0	0	0	0	0	0	0	1	0	0	0	0
e7a653c2b8cd632a514f8bec0e26241f	0	0	0	0	0	0	0	0	0	0	0	0	0	0	0	0	0	0	0	0	0	0	0	0	1	0	1	0	0
b93fbb8aca619757b9b578ac7d67571a	0	0	0	0	0	0	0	0	0	0	0	0	1	0	0	0	0	0	0	0	0	0	0	0	0	0	0	0	0
9a1822feecafe5c3d907bcffd08a1e51	0	0	0	0	0	0	0	0	0	0	0	0	0	0	0	0	0	0	0	0	0	0	0	0	0	0	0	0	57
fb070a42b09beb2325fc344ed49c57da	0	0	0	0	0	0	0	0	0	0	0	0	0	0	0	0	0	0	0	0	0	4	0	0	0	0	0	0	0
ddb99bca7a17f56525521d912219cf0b	0	0	0	0	0	0	0	0	0	0	0	3	0	0	0	0	0	0	0	0	0	0	0	0	0	0	0	0	0
1c39d128433ed2bcd1cef35eb0a8b8e2	0	0	0	0	0	0	0	0	0	0	0	0	0	0	0	0	0	0	0	0	5	0	0	0	0	0	0	0	0
fb955c4b79de40a0fb1aafb9f727f20e	0	0	0	0	0	0	0	0	0	0	0	0	0	0	0	0	0	0	0	0	0	10	0	0	0	5	0	0	0
c6418cf583b2768d3b1d5c3a08620f58	0	0	0	0	0	0	2	0	0	0	0	0	0	0	0	0	0	0	0	0	0	0	0	0	0	0	0	0	0
1434c4db526cc7f201f6c500ae08192c	0	0	0	0	0	0	0	0	0	0	0	0	0	0	0	0	0	0	0	0	0	0	0	0	0	7	0	0	0
eba5bc8df0f8c183fbe3d41fd6cd404c	0	0	0	0	0	0	0	2	0	0	0	0	0	0	0	0	0	0	0	0	0	0	0	0	0	0	0	0	0
e80b411e1c60a7e0cc37e2d785956638	0	13	4	0	0	0	0	0	0	0	0	0	0	0	0	0	0	0	0	0	0	0	0	0	0	0	0	0	0
9907e027529431ef5a31e05ebff3009d	0	0	0	0	2	0	0	3	0	0	0	0	0	0	0	0	0	0	0	0	0	0	0	0	0	0	0	0	0
55735d6a369f75db893864aff3c3e612	0	0	0	0	0	0	0	2	0	0	0	0	0	0	0	0	0	0	0	0	0	0	0	0	0	0	0	0	0
4f760774d400ddfca738afaecc1cbd65	11	101	0	19	0	0	0	0	0	0	0	0	0	0	0	0	0	0	0	0	0	0	0	0	0	0	0	0	0
d4df2db30dbdedd5d2d2c3c8c50c946c	0	0	0	0	0	0	0	0	0	0	0	0	0	0	0	0	0	0	0	0	4	71	0	0	0	0	0	0	85
d3bafb4a0622c0ea0c7978fda722ab64	0	0	0	0	0	0	0	0	0	0	0	0	0	0	0	0	0	0	0	7	0	0	0	0	0	0	0	0	0
35c53fd2ed5eeb565f3db8b4437a444f	0	0	0	0	0	0	0	0	0	0	0	0	0	0	0	0	0	0	0	0	0	0	0	0	0	4	0	0	0
98140ea1d0d98a50d7e37131ece67429	0	0	0	0	0	0	0	0	0	0	0	0	0	0	0	0	0	0	0	0	0	0	3	0	0	0	0	0	0
a6ad5278102de287b074f622daf922c2	0	0	0	0	0	0	0	0	0	0	0	0	0	0	0	0	0	0	0	0	0	0	0	0	0	1	0	0	0
8e05f581ece2a41068764efa9ecc3441	0	0	0	0	0	0	0	0	0	0	0	0	0	0	0	0	0	0	0	0	0	0	2	0	0	0	0	0	0
fa4fd2df63f160f40f2d4a76e48dd764	0	0	0	0	0	0	0	0	0	0	0	0	0	0	0	0	0	0	0	0	0	0	0	5	0	0	0	0	0
e80084b5a7d4ea97a87c1f597bb14e0f	0	0	0	0	0	0	0	0	0	0	0	0	0	0	0	0	0	0	0	0	0	11	0	0	0	0	0	0	0
baedd393febdc42602f8dd02ecad81a0	0	0	0	0	0	0	0	0	0	0	0	0	0	0	0	0	0	0	0	0	0	0	0	0	0	0	0	13	0
5c8f5a7bf9ed651d00e7bf572a0dc24c	0	0	0	0	0	0	0	0	0	0	0	0	0	0	0	0	0	0	0	0	0	0	0	0	0	0	0	0	14
3245eccbe3e036bb0a7520a9f0761597	0	0	0	0	0	0	0	0	51	0	0	0	0	0	0	0	0	0	0	0	0	0	0	0	0	0	0	0	0
103fa39f738df41bfa74f930f4369f3d	0	0	0	0	0	0	0	0	0	0	0	0	0	0	0	0	0	0	0	0	0	0	0	0	0	0	0	0	2
b0690c268f204ce0c2ed57e8af08926e	0	0	0	0	0	0	0	0	0	0	0	0	0	0	0	0	0	0	0	0	0	0	0	0	0	0	0	3	0
543cafcd1c7d4cecb2cc5c50f2e25e09	0	0	0	0	0	0	0	44	0	0	0	0	0	0	0	0	0	0	0	0	0	0	0	0	0	0	0	0	0
4e3c3c23e3bc7d6c50185122bc133aaf	0	0	0	0	0	0	0	0	0	0	0	0	0	0	0	0	0	0	0	0	4	0	0	0	0	0	0	0	0
f32971ff623dafae5393f884ce302083	0	0	0	0	0	0	0	0	0	0	0	0	0	0	0	0	0	0	0	0	0	0	0	0	0	76	0	0	26
5ec683aa7cdb9f4811c286dbbb12c53d	0	0	0	0	0	0	0	28	0	0	0	0	0	0	0	0	0	0	0	0	0	0	0	0	0	0	0	0	0
a37e9de887599b7637aa82dc45a0b8f5	0	0	0	0	0	0	0	0	0	0	0	133	0	0	0	0	0	0	0	0	0	0	0	0	0	0	0	0	0
d9e9feac1589864c8afe159d100d6d25	0	0	0	0	0	0	0	0	0	0	0	0	0	0	0	0	0	0	0	0	0	0	0	0	0	0	0	0	5
945bc9896a28e46164ef10ab0f37e3cd	0	0	0	0	0	0	0	0	0	0	0	0	0	0	0	0	0	0	0	0	0	0	0	0	0	9	0	0	6
80431772db666fdc4b74ce19433d93d0	0	0	0	0	0	0	0	0	0	0	0	0	0	0	0	0	0	0	0	0	0	156	0	0	0	0	0	0	0
5505a31470693d9a90372c47051bdc47	0	0	0	0	0	0	0	0	0	0	0	0	0	0	0	8	0	0	0	0	0	0	0	0	0	0	0	0	0
bddf78ddaa8641fe0161c50cd7274598	0	0	0	0	0	0	0	0	0	0	0	0	0	0	0	0	0	0	0	0	0	0	0	0	2	0	0	0	0
ce19f78093ebbbe2a139b393717b242b	0	0	0	0	0	0	0	0	0	0	17	0	0	0	0	0	0	0	0	0	0	0	0	0	0	0	0	0	0
d66e6bb450b4afbe63063c14fc9614d0	0	0	0	0	0	0	434	0	0	0	0	0	0	0	0	0	0	0	0	0	0	0	0	0	0	0	0	0	0
48f37733b4af987b304d0bc0c412b27d	0	0	0	0	0	0	0	0	0	0	0	30	0	0	0	0	0	0	0	0	0	0	0	0	0	0	0	0	0
a0a276da36c0a3d3f71c9967866d7190	0	0	0	0	0	0	0	0	0	0	0	0	0	0	0	0	0	0	0	0	0	0	0	0	1	0	0	0	0
3cf2637a0393e08fe0181e868e79b5fe	0	0	0	0	0	0	0	0	0	0	0	0	0	0	0	0	0	4	0	0	0	0	0	0	0	0	0	0	0
66378c0ec380e031652d927a4c01124c	0	0	0	0	0	0	0	0	0	0	146	0	0	0	0	0	0	0	0	0	0	0	0	0	0	0	0	0	0
44c613ab6a9bb9fe486f0d985d82e7b4	0	0	0	0	0	0	0	0	0	0	0	0	0	0	0	0	0	0	0	0	8	0	0	0	0	0	0	0	0
fbb0795365141d76c3beddeacf6322b2	0	0	0	0	0	0	0	0	0	0	0	0	0	0	0	0	0	0	0	0	0	7	0	0	0	0	0	0	0
7f9021d484da4a7ed8f3fa18d57fa727	0	0	0	0	0	0	0	0	0	0	0	0	0	0	0	0	0	0	0	0	24	0	0	0	0	0	0	4	0
f53e55232224245c9c0b217eadab895a	0	0	0	0	0	0	0	0	0	0	0	0	0	0	0	0	1	0	0	0	0	0	0	0	0	0	0	0	0
257e6358550da682e59718d1d078c99a	0	0	0	0	0	0	0	0	0	0	0	33	0	0	0	0	0	0	0	0	0	0	0	0	0	0	0	0	0
1a4a2fb6a800b2dc05d14331592b437d	0	0	0	0	0	0	0	0	0	0	0	0	0	0	0	0	0	0	0	0	0	0	0	0	26	0	0	0	0
2a78667d2083432c265f7a8176308bcd	0	0	0	0	0	0	0	0	0	0	0	0	0	0	0	0	0	0	0	17	0	0	0	0	0	0	0	0	0
d3f7a3b2ff95210b8ed46c81597af814	0	0	0	0	0	0	0	0	0	0	0	0	0	0	0	0	0	0	0	0	5	0	0	0	0	0	0	0	0
e5019651303c3c31b5299f613644f459	0	0	0	0	0	0	0	0	0	0	0	0	0	0	0	0	4	0	0	0	0	0	0	0	0	0	0	0	0
9564b09da3444bad717fa37ead3bfa68	0	0	0	0	0	0	0	0	0	0	0	0	0	0	0	0	0	0	0	0	0	0	4	0	2	0	0	4	0
373d10bf0d8e885a46b85e38116c9b7a	0	0	0	15	0	0	0	0	0	0	0	0	0	0	0	0	0	0	0	0	0	0	0	0	0	0	0	0	0
1592acac8cad4309753dcf1c4ef8be71	0	0	0	0	0	0	0	0	0	0	0	0	0	0	0	0	0	0	0	0	0	0	0	9	10	0	0	9	0
509d844ef279e4dd8369704ae137c1e3	0	0	0	0	0	0	0	0	0	0	0	0	0	0	0	0	0	0	0	0	0	0	0	0	4	0	0	24	0
30c3bc02c10fc847fbf4bc86e74538f2	0	0	0	0	0	0	0	0	0	0	0	8	0	0	0	0	0	0	0	0	0	0	0	0	0	0	0	0	0
d279bf6e358036045d6576544f528b66	0	0	0	0	0	0	0	0	0	0	0	0	0	0	0	0	0	0	0	0	1	0	0	0	0	1	0	0	6
bcbb5f6fcae74e8870a5273fb22e0742	0	0	0	0	0	0	0	0	0	0	0	0	0	0	0	0	0	0	0	0	0	0	0	0	0	0	0	0	4
1604aaabecc51d45f5c505c7f7cd275e	0	0	0	3	0	0	0	0	0	0	0	0	0	0	0	0	0	0	0	0	0	0	0	0	0	0	0	0	0
bfe9e1dcfa6ddc1d802016d5c044487f	0	0	0	0	0	0	0	0	0	0	0	0	0	7	0	0	0	0	0	0	0	0	0	0	0	0	0	16	0
f287e83c0ea88132b8efaac4c076f2b4	0	0	0	0	0	0	0	0	5	0	0	0	0	0	0	0	0	0	0	0	0	0	0	0	0	0	0	0	0
a13a76625a5f1c1aed68c5024ef3b68a	0	0	0	0	0	0	0	0	0	0	1	0	0	0	0	0	0	0	0	0	0	0	0	0	0	0	0	0	0
722a89a69e32513d655c4dfe1d9c0a21	0	0	0	0	0	0	1	0	0	0	0	0	0	0	0	0	0	0	0	0	0	0	0	0	0	0	0	0	0
385c044a77b84f5fc8dd5dc5970d7c9d	0	0	0	0	0	0	0	0	0	0	0	0	0	0	0	0	0	0	0	0	0	0	0	0	0	0	0	0	10
c76c5835d874c4691b2a4e0840e0c497	0	0	0	0	0	0	0	0	9	0	0	0	0	0	0	0	0	0	0	0	0	0	0	0	0	0	0	0	0
0c1f7ac0ce76ae2c9e68c62558542b70	0	0	0	0	0	0	0	0	0	1	0	0	0	0	0	0	0	0	0	0	0	0	0	0	0	0	0	0	0
565f24bb815c640b8b2eca2fdf6784fa	0	0	0	0	0	0	0	0	0	0	0	0	0	0	0	0	0	0	0	0	0	0	0	0	0	0	2	0	0
fbfe28f6f3e9f91c4e6db0f86f8c2b7b	0	0	0	0	0	0	0	0	0	0	0	0	0	0	0	0	0	0	0	0	0	0	0	3	2	0	0	0	0
c5606e197f816ad78c15f191079a102b	0	0	0	0	0	0	0	0	0	0	0	0	0	0	0	0	0	0	0	0	2	0	0	0	0	0	0	0	0
a7923b076db60a9f43df6b160b8e3eff	0	0	0	0	0	0	0	0	0	0	0	0	0	0	0	0	0	0	0	0	0	0	11	0	0	0	0	0	0
4b45634daf4d16b1bd333b01361d31b1	0	0	0	0	0	0	0	0	6	0	0	0	0	0	0	0	0	0	0	0	0	0	0	0	0	0	0	0	0
5f0ccd93f6472be02f61ae5866b31019	0	0	0	0	0	0	0	0	0	0	0	0	0	0	0	0	0	0	0	0	0	0	0	18	23	0	0	0	0
9119812212603c3bd4cd3c5968d4e4ae	0	0	0	0	0	0	0	0	0	0	0	0	0	0	0	0	0	0	0	0	3	0	0	0	0	0	0	0	0
ff112bc92114e46c14696b46e0aeef22	0	0	0	0	0	0	0	0	0	0	0	0	0	0	0	0	0	0	0	0	0	38	0	10	7	0	0	8	119
827bec6918cb9e8e5f0cf32aa3507e32	0	0	0	0	0	0	0	0	0	0	0	32	0	0	0	0	0	0	0	0	0	0	0	0	0	0	0	0	0
92f94874304def86527b35c69df302ec	0	0	0	0	0	0	0	0	0	0	0	0	0	0	2	0	0	0	0	0	0	0	0	0	0	0	3	0	0
2652ed9316038d27f0321db2cc725ad1	0	0	0	0	0	3	0	10	0	0	0	0	0	0	0	0	0	0	0	0	0	0	0	0	0	0	0	0	0
73c94e4cdeecb8383a875a72d18c21de	0	0	0	0	0	0	0	0	0	0	0	0	0	0	0	0	0	0	0	0	0	0	0	0	0	9	0	0	0
baf88983b4d7f513e0983d9f16cb4b10	0	0	0	0	0	0	0	0	0	0	0	0	0	0	0	0	0	0	0	0	0	0	25	14	14	0	0	20	0
7aedaa00785908cb30d64b53d88778b7	0	0	0	0	0	0	0	0	0	0	0	0	0	2	0	0	0	15	0	0	0	0	0	0	0	0	0	0	0
5818c62c1fec63502e47558324cdde9f	0	0	0	0	0	0	0	0	0	0	0	0	0	1	0	0	0	0	0	0	0	0	0	0	0	0	0	0	0
c268d065a2742251befded5870a057ff	0	0	0	0	0	0	0	0	0	0	0	0	0	0	0	0	0	0	0	0	7	0	0	13	9	0	0	25	0
ed9f244e9b8dd5605a1dd8ec8d1441d6	0	0	0	0	0	0	0	0	5	0	0	0	0	0	0	0	0	0	0	0	0	0	0	0	0	0	0	0	0
6675463062bef783edc280d180e8ffb3	0	0	0	0	0	0	0	0	0	0	0	0	0	0	0	0	0	0	0	0	8	0	0	0	0	0	0	0	0
2a8838a059232b9d5eda4cf329aa0a38	0	0	0	0	0	0	0	0	0	0	119	0	0	0	0	0	0	0	0	0	0	0	0	0	0	0	0	0	0
b769f02e72cbf1efdb7efc38d8eacef5	0	0	0	0	0	0	0	0	0	0	2	0	0	0	0	0	0	0	0	0	0	0	0	0	0	0	0	0	0
258e27ab8666308347cc89f4f6997902	0	0	0	0	0	0	0	0	0	0	0	0	0	0	0	0	8	0	0	0	0	0	0	0	0	0	0	0	0
4c90442c7cc3a82513e78745e4a428cc	0	0	0	0	0	0	0	0	0	0	0	0	0	0	0	0	0	0	0	2	0	0	0	0	0	0	0	0	0
22eaeefceb0f3204b1176387d607ff02	0	0	0	0	0	0	0	0	0	4	0	0	0	0	0	0	0	9	0	0	0	0	0	0	0	0	0	0	0
254d8c1f4164e23bd2595e9a75edbe36	0	0	0	0	0	0	0	0	0	0	0	0	0	0	0	0	0	0	0	0	2	0	0	0	0	0	0	0	0
fde2718cc4f1208ed1e2b06eeb36e49d	0	0	0	0	0	0	0	0	0	0	0	0	0	0	0	0	0	0	0	0	0	0	0	0	0	0	0	243	0
8a3c81654a2ef237affa8fe58283ccfa	0	0	0	0	0	0	0	0	0	0	180	0	0	0	0	0	0	0	0	0	0	0	0	0	0	0	0	0	0
2ef30e375d840c3f4775ba291cb73e62	0	0	0	0	0	0	0	0	0	0	0	40	0	0	0	0	0	0	0	0	0	0	0	0	0	0	0	0	0
5faf2567349d85e5f2c7dff5134504cb	0	0	0	0	4	0	0	0	0	0	0	0	0	0	0	0	0	0	0	0	0	0	0	0	0	0	0	0	0
729d10b0ee4bddd5c8364a3b311836d6	0	0	0	0	0	0	0	0	0	0	0	0	0	0	0	0	0	0	0	0	0	0	0	0	0	0	0	0	26
ec3cb50cd7fa99fd06e1ef22790a784b	0	0	0	0	0	0	0	0	107	0	0	0	0	0	0	0	0	0	0	0	0	0	0	0	0	0	0	0	0
5c76b86d8a1bb128f771172384c14dcc	0	0	0	0	0	0	0	0	0	0	0	0	0	0	0	0	0	0	0	0	0	0	0	0	0	0	0	0	17
44fd9683f921779e0e3323a1af3ee1ef	0	0	0	0	0	0	0	0	0	0	0	0	0	0	0	0	0	0	0	0	7	0	0	0	0	0	0	4	61
0ecb7503d587e21e6368b26c75eaba57	0	0	0	0	0	0	0	0	0	0	0	0	0	0	0	0	0	0	0	0	7	0	0	0	0	0	0	0	0
59105dc488100d24d4814a4ae359fb6b	0	0	0	0	0	0	0	0	0	0	0	0	0	0	0	0	0	0	0	0	0	154	0	0	0	0	0	0	0
debcbd0a823fa347206d672c108a7d08	0	0	0	0	0	0	0	0	0	0	0	0	21	0	0	0	0	0	0	0	0	0	0	0	0	0	0	0	0
33e50b3643022258c97680d65f699f79	0	0	0	0	0	0	0	0	0	0	0	0	0	0	0	0	0	0	0	0	3	232	0	0	0	0	0	22	0
6490402efc29f40631bdd5b594abc639	0	0	0	0	0	0	0	0	0	0	0	0	0	10	26	0	0	0	0	0	0	0	0	0	0	0	38	0	0
6630553669142c68df7c57d37414d1fe	0	0	0	0	0	0	0	0	0	0	0	0	0	0	0	7	0	0	0	0	0	0	0	0	0	0	0	0	0
4a28085451b3c5b27f77b407744580c7	0	0	0	0	0	0	0	0	0	0	0	0	0	0	0	0	0	0	0	0	0	0	11	0	0	0	0	0	0
f7d53d03d5fe8b57e5ce188a65c4d912	0	0	0	431	0	0	0	0	0	0	0	0	0	0	0	0	0	0	0	0	0	0	0	0	0	0	0	0	0
513e725a5a101b793ee0c0946de49f8c	0	0	0	0	0	0	0	0	0	0	0	0	0	0	0	0	0	0	0	0	0	0	0	0	0	0	0	0	4
eec885dbd889335b82f2544b5e13f769	0	0	0	0	0	0	0	0	0	0	0	0	0	12	0	0	0	0	0	0	0	0	0	0	0	0	0	0	0
ea2752955781e7bf6eb473488078cbb5	0	0	0	0	0	0	0	0	0	0	0	0	0	0	0	0	2	0	0	0	0	0	0	0	0	0	0	0	0
47f8ad69add1f1b2ba00be355e208ff2	0	0	0	0	0	0	0	0	0	0	0	0	0	0	0	0	0	0	0	0	0	0	5	0	0	0	0	16	6
d3956c0ece69822a9791cc3a49215aba	0	0	0	0	0	0	0	0	0	0	0	0	0	0	0	0	0	0	0	0	0	0	0	0	0	0	0	0	2
ae05009c832c7e96111891e56965d286	0	0	0	0	0	0	0	0	0	0	0	0	0	0	0	0	0	0	0	0	10	0	0	68	126	0	0	6	0
481764dd208ec7a0ba1de4cc8cf28b28	0	0	0	0	0	0	0	0	0	0	0	0	4	0	0	0	1495	124	640	13	0	0	0	0	0	0	0	0	0
b1ad095810774699143cbe0b0f2086f0	0	0	0	0	0	0	0	0	0	0	0	50	0	0	0	0	0	0	0	0	0	0	0	0	0	0	0	0	0
29a3e633a4e10435a707f51015b3627b	0	0	0	0	0	0	0	0	0	0	0	0	0	0	0	0	0	0	0	0	0	0	0	6	12	0	0	65	1
49527e945de10dbd95d0e541ab38fc6e	0	0	0	0	0	0	0	0	0	0	0	0	0	0	0	0	0	0	0	9	0	0	0	0	0	0	0	0	0
d374ed7175424fc0aef809091f2e0fd9	0	0	0	0	0	0	0	0	0	0	0	0	0	5	0	0	0	0	0	0	0	0	0	0	0	0	0	0	0
50c55a0e6aa02e87593e34e0ba9791f3	0	0	0	0	0	0	0	0	0	0	12	0	0	0	0	0	0	0	0	0	0	0	0	0	0	0	0	0	0
52ef4d59358f9aa5a6296fc8f9476eb6	0	0	0	0	0	0	0	0	0	0	0	0	0	4	0	0	0	0	0	0	0	0	0	0	0	0	0	0	0
a3c75860f99755e4fa9d2bff8d3b08e7	0	0	0	0	0	0	0	0	0	0	0	0	0	0	0	0	0	0	0	31	0	0	0	0	0	0	0	0	0
70ed1bc01a373b2a4f94564b4aed7aa1	0	0	0	0	0	0	0	0	0	0	0	0	3	0	0	0	0	0	0	0	0	0	0	0	0	0	0	0	0
8791a1c48e473213b584add6eec388c5	0	0	0	0	0	0	0	0	0	0	0	0	0	0	0	0	0	0	0	0	0	0	0	0	0	44	0	0	0
48df1bb266d97f7c866b8225b00cca7f	0	0	0	0	0	0	0	0	0	0	0	0	0	0	0	0	0	0	0	0	0	0	35	0	0	0	0	0	0
e8bac97624986567ff5ba2a6131380b3	0	0	0	0	0	0	0	0	0	0	0	0	0	0	0	0	0	0	0	0	0	0	0	0	0	0	0	64	0
d86b450b48703744f59c7394ad213d39	0	0	0	0	0	0	0	0	0	0	0	0	0	0	0	0	0	0	0	0	0	0	0	0	0	33	0	0	0
f04a05843a3862474dfb96e72eea8b67	0	0	0	0	0	0	0	0	0	0	0	0	0	0	0	0	0	0	0	0	0	0	0	0	0	0	0	24	0
707709d0697da27803f38f0cd54fee74	0	0	0	0	0	0	0	0	0	0	0	0	0	0	0	0	0	0	0	0	4	0	0	0	0	0	0	0	0
92fccefd0940482b97de266b45107d88	0	0	0	0	0	0	0	0	0	0	0	0	0	0	0	0	0	0	0	0	6	0	0	0	0	0	0	0	0
39bbc6b848077883eb88617615281ad1	0	0	0	0	0	0	0	0	0	0	0	0	0	0	0	0	0	0	0	0	0	0	0	4	2	0	0	0	0
790dfbff49cabd88fb9ebebd4d8b8bea	0	0	0	0	0	0	0	0	0	0	0	0	0	0	0	0	0	0	0	0	0	0	8	0	0	0	0	0	0
813ef30ba322ef2477a952350ea93694	0	0	0	0	0	0	0	0	0	0	0	0	0	0	1	0	0	0	0	0	0	0	0	0	0	0	1	0	0
b7bc45f84b80fd0988b9a1d2bf103c68	0	0	0	0	0	0	0	0	0	0	0	0	0	0	534	37	0	0	265	0	28	0	3	0	7	346	491	41	0
f0572a66e55d4da0dcf3f1cb61ce3d51	0	0	0	0	0	0	16	0	0	0	0	0	0	0	0	0	0	0	0	0	0	0	0	0	0	0	0	0	0
b074bf96094462794ec99b7212958e93	0	0	0	0	0	0	0	0	0	0	0	4	0	11	0	0	0	0	0	0	0	0	0	0	0	0	0	0	0
f73759e41d868869415edc1525ffacfa	0	0	0	0	0	0	0	0	0	0	0	0	0	0	0	0	0	0	0	0	0	0	0	0	1	0	0	0	0
b74a6df459ba1b42a9bc2d39315f62c5	0	0	0	0	0	0	0	0	45	15	0	0	0	0	0	0	0	0	0	0	0	0	0	0	0	0	0	0	0
baed733b9c1c400492f14b272ced4ede	0	0	0	0	0	0	0	0	6	9	0	0	0	0	0	0	0	0	0	0	0	0	0	0	0	0	0	0	0
ed04231c23e9c8235e78bf1da4d1edc6	0	0	0	0	0	0	0	0	1	5	0	0	0	2	0	0	0	0	0	0	2	0	0	0	0	0	0	0	0
63eea2e8c71a1b114d2693d2c2fefb46	0	0	0	0	0	0	0	0	0	0	0	0	0	0	0	1	0	0	0	0	0	0	0	0	0	0	0	0	0
3ecfc482a9a90b6c381395de8b6a276b	0	0	0	0	0	0	0	0	29	26	0	0	0	0	0	0	0	0	0	0	0	0	0	0	0	0	0	0	0
29127a2a022526d1af11536673b4a5f5	0	0	0	0	0	0	0	0	0	0	0	0	0	0	0	0	0	0	0	0	0	0	0	0	0	0	0	0	36
210289ccc69061817eeb55e2119c540f	0	0	0	0	0	0	0	0	0	0	0	0	0	0	0	0	0	0	0	0	0	0	0	0	0	4	0	0	0
f0121b1cfc07868425e359e8660ffecc	0	0	0	0	0	0	0	0	0	0	0	0	0	0	0	0	5	0	0	0	0	0	0	0	0	0	0	0	0
8d955545e76f747bfd8119d378ca9319	0	0	0	0	0	0	0	0	0	0	0	0	0	0	552	0	0	0	0	0	0	0	0	0	0	0	638	0	0
54d0c4c0f2305104a482119c5c8cb02f	0	0	0	0	0	0	0	0	0	0	0	0	15	0	0	0	0	0	0	0	0	0	0	0	0	0	0	0	0
9bb33d9bb4e479cec61c138f29060d5e	0	0	0	0	0	0	0	0	0	0	0	0	0	0	0	0	0	0	0	0	0	0	12	0	0	102	0	0	190
cb1eb6fabf3b19e3ed80e0448e092e19	0	0	0	0	0	0	0	0	0	0	13	0	0	0	0	0	0	0	0	0	0	0	0	0	0	0	0	0	0
ade4b80c1e31e892018cfd175d464a6f	0	0	0	0	0	0	0	0	0	29	0	0	0	0	0	0	0	0	0	0	0	0	0	0	0	0	0	0	0
56239e3f5fdcef9955ad9a548f4138c4	0	0	0	0	0	0	0	0	0	0	0	0	0	0	0	0	0	0	0	16	0	0	0	0	0	0	0	0	0
bdbea939fba3eac59c28e5993278cb4a	0	0	0	0	0	0	0	0	0	0	0	0	0	0	0	0	0	5	0	0	0	0	0	0	0	0	0	0	0
ef9d83561cf35b0c5f6785d2e3b1778c	0	0	0	0	0	0	0	0	0	0	217	0	0	0	0	0	0	0	0	0	0	0	0	0	0	0	0	0	0
d8f86a887d324ddbb0d767e84ce4eda7	0	0	0	0	0	0	0	0	0	0	0	64	0	12	0	0	0	0	0	293	0	0	0	0	0	0	0	0	0
c9a1a0af1a30eee1673eeaa6be30c26b	0	0	0	0	0	0	0	0	0	0	22	0	0	0	0	0	0	0	0	0	0	0	0	0	0	0	0	0	0
71a4a06e561cb38c0f4a9a9308dcd144	0	0	0	0	0	0	0	0	0	0	0	0	0	0	0	0	0	0	0	0	6	0	0	0	0	12	0	0	0
d25048b6ac9830c4e02c114359f84bcd	0	0	0	0	0	0	0	0	0	0	0	0	0	0	0	0	8	21	0	0	0	0	0	0	0	0	0	0	0
7a688cc88763b030c823f55ed170ffc2	0	0	0	0	0	0	0	0	0	0	0	0	0	0	0	9	0	0	0	516	0	0	0	0	0	0	0	0	0
52ca6c01cfa569b296a2bdf8a750f6fc	0	0	0	0	0	0	0	0	0	0	0	0	0	0	0	5	0	0	0	0	0	0	0	0	0	0	0	0	0
1c2decfbf096cab1ef782e57e525ec4a	0	0	0	0	0	0	0	0	0	0	0	0	0	0	32	0	0	0	0	0	0	0	0	0	0	0	31	0	0
5fb38a9d34d1e6d2aec38c064d364f2d	0	0	0	0	0	0	0	0	0	0	0	0	0	0	7	0	0	0	0	0	0	0	0	0	0	0	2	0	0
8145714c6239e16fea5b76a5cfbcd225	0	0	0	0	0	0	0	0	0	0	0	0	0	0	0	0	0	0	9	0	0	0	0	0	0	0	0	0	0
9013e91e62b0a877a432663f576edfaf	0	0	0	0	0	0	0	0	0	0	0	0	0	0	4	0	0	0	0	0	0	0	0	0	0	0	9	0	0
a391ebda95b112b31e6deb1afa2c3811	0	0	0	0	0	0	0	0	0	0	0	0	0	0	0	0	0	0	13	0	0	0	0	0	0	0	0	0	0
b8af72cf145cf3ff19d3ddafeb291a75	0	0	0	0	0	0	0	0	0	0	0	0	0	0	0	0	0	0	0	0	0	0	0	0	0	0	7	0	0
e03abfa96338a758f77bf7914acb1198	0	0	0	0	0	0	0	0	0	0	0	0	0	0	0	0	0	0	1	0	0	0	0	0	0	0	0	0	0
a1755da3e0572af68f368c84ab253378	0	0	0	0	0	0	0	0	0	0	0	0	0	0	0	0	0	165	44	0	0	0	0	0	0	0	0	0	0
6bb37229df1ea319f602feb6f6ca3000	0	0	0	0	0	0	0	0	0	0	0	0	0	21	20	0	0	0	0	0	0	0	0	0	0	0	26	0	0
6e9edc4fdeacea50c8f057dec003224e	0	0	0	0	0	0	0	0	0	192	0	0	0	0	5	0	0	0	0	0	0	0	0	0	0	0	6	0	0
04d4ba33aab52661dcfb573f29daab0e	0	0	0	0	0	0	0	0	1	23	0	0	0	6	0	0	0	0	0	0	0	0	0	0	0	0	0	0	0
9501f5076938e328b88a8e4337beaa95	0	0	0	0	0	0	0	0	0	0	0	0	0	0	0	0	0	0	0	0	5	0	6	0	0	0	0	0	0
65749144225ac9f30bc81208b7a63506	0	0	0	0	0	0	0	0	0	0	0	0	0	0	0	0	0	0	20	0	0	0	0	0	0	0	0	0	0
687f84b15d9366ee4de6bbe8a14d1243	0	0	0	0	52	0	0	0	0	0	0	0	0	0	0	0	0	0	0	0	0	0	0	0	0	0	0	0	0
0731b162df03627124cd860dc6e09648	0	0	0	597	2983	525	0	676	0	16	0	0	0	0	0	0	0	0	0	0	0	0	0	0	0	0	0	0	0
7cdab7de1c2c84f28298c800f4bb3975	0	0	0	0	0	0	0	0	20	0	0	267	0	291	81	4	0	2044	127	44	21	0	0	0	0	21	82	0	93
e49886d813880f3b5a42fb6d561783d4	0	0	0	0	0	0	0	0	0	0	0	0	0	0	0	0	0	0	0	0	24	0	0	0	0	0	0	0	23
75152f6bb91fadcb6c06ca84edc7fa2d	0	0	0	0	0	0	0	0	0	0	0	0	0	0	0	0	0	2	0	0	0	0	0	0	0	0	0	0	0
14be185e555a7d13fdc59829d44eb4f1	0	0	0	0	0	0	0	0	0	0	0	0	0	3	0	0	0	0	0	0	0	0	0	0	0	1	0	17	0
31b17c1dc5e50dd23b701150a6e76e39	0	0	0	0	0	0	0	0	0	0	0	0	0	0	20	0	0	0	3	9	0	0	0	0	0	0	20	11	0
152c2ec7a1daa71f6cc8e14db5df2432	6	0	0	0	0	0	0	0	0	0	0	0	0	0	0	0	0	0	0	0	0	0	0	0	0	0	0	0	0
99733bbcb23496eef596566d529f8643	0	0	0	0	0	0	0	0	2	0	0	0	0	0	0	0	0	0	0	0	0	0	0	0	0	0	0	0	0
2756d19f57328be931d86375bcd4feeb	0	0	0	0	0	0	0	0	0	0	0	0	0	0	0	0	0	0	0	0	0	0	0	0	0	0	0	0	22
b375d17ebbc4810882e9c45a297035ca	0	0	0	0	0	0	0	0	0	0	178	0	0	0	0	0	0	0	0	0	0	0	0	0	0	0	0	0	0
20b00577ed0130aef0124b689d558533	0	0	0	751	0	0	0	0	0	0	0	0	0	0	0	0	0	0	0	0	0	0	0	0	0	0	0	0	0
e2e7c06b525b8060b0a50789b12d24ee	0	0	0	0	0	0	0	0	0	0	0	0	0	0	0	3	0	0	0	0	0	0	0	0	0	0	0	0	0
0a6811d08e24e42cbd4e5f4faa4e1eb9	0	0	0	0	0	0	0	0	0	0	0	0	29	11	0	0	0	0	0	0	0	0	0	0	0	0	0	0	0
086dcfc72770c0b78423e264efb95fc4	0	0	0	0	0	0	0	0	0	0	0	0	0	0	0	0	0	0	0	0	0	0	14	0	0	0	0	0	0
08961accef000e62cbba0d58798a2f98	0	0	0	0	0	0	0	0	0	0	0	0	0	0	0	0	3	0	0	0	0	0	0	0	0	0	0	0	0
093a68b3fd633c35ff9bfb3f34394ada	0	0	0	0	0	0	0	0	0	0	0	0	0	0	0	0	0	0	0	0	4	0	0	0	0	0	0	0	0
09d3e24261fa6ea93ed5be453020f576	0	0	0	0	0	0	0	0	0	0	0	0	0	0	0	0	0	32	0	0	0	0	0	0	0	0	5	0	0
0b1d86e6fe96301f9c71d3772206124a	0	0	0	0	0	0	0	0	0	0	0	0	0	0	0	0	0	0	2	11	0	0	0	0	0	0	0	0	0
0b3d4a7a257ddb58089b6aa4da3af1f9	0	0	0	0	0	0	0	0	7	2204	0	387	0	0	0	0	0	0	0	0	0	0	0	0	0	0	0	0	0
0bbe14dddc15abf5402ea05c51a1d430	0	0	0	0	0	0	0	0	0	0	0	0	0	0	0	0	0	0	0	33	0	0	0	0	0	0	0	0	0
024381ef340289262bde7745ec1e56cf	0	0	0	0	0	35	0	0	0	0	0	0	0	0	0	0	0	0	0	0	0	0	0	0	0	0	0	0	0
04b2cae92790f964ad010fa3425ba78c	0	0	0	0	0	0	0	0	0	0	0	0	0	0	0	0	0	12	0	0	0	0	0	0	0	0	0	0	0
0645707d1ee7023f53d38e8999f22345	0	0	0	0	0	0	0	0	0	0	0	0	0	0	0	1	0	0	0	0	0	0	0	0	0	0	0	0	0
066808105f3a99ed083a2fe8190b598e	0	0	0	0	0	0	0	0	0	0	0	0	0	0	0	0	0	0	0	0	4	0	16	0	0	0	0	0	0
0783d2217b064b5e66a245b3bf023339	0	0	0	0	0	0	0	0	0	0	0	0	0	0	0	0	0	0	0	0	0	0	2	0	0	0	0	0	0
08a7f8507009e7039801823515c23279	0	0	0	0	0	0	0	0	0	0	0	0	0	0	0	0	0	0	0	0	0	0	0	0	0	0	0	35	0
0aaf5132f85c57b912597e52a610c098	0	0	0	0	0	0	0	0	0	0	0	0	0	0	0	0	0	0	0	0	0	0	2	0	0	0	0	0	0
0b265641a0922bf768fdd747c9bed46d	0	0	0	0	0	0	0	0	0	0	0	0	0	0	0	0	0	12	0	0	0	0	0	0	0	0	0	0	0
