# Supplementary material for: Modeling geographic distribution of arbuscular mycorrhizal fungi from molecular evidence in soils of Argentinean Puna using a maximum entropy approach
Source: PeerJ. 2023 Jan 12;11:e14651. doi: 10.7717/peerj.14651 (PMC9840858; doi:10.7717/peerj.14651)
Supplement: Supplemental Information 16 [file peerj-11-14651-s016.csv]

feature	Kingdom	Phylum	Class	Order	Family	Genus	species
82de4497e74accf4bf53fb68335c8425	k__Fungi	p__Ascomycota	c__Sordariomycetes	o__Xylariales	f__Diatrypaceae	g__Monosporascus	s__unidentified
868bb16988ccaf1f1de6369b23334bf3	k__Fungi	p__Basidiomycota	c__Agaricomycetes	o__Agaricales	f__Agaricaceae	g__Lepiota	s__unidentified
efc1a6083d1b3477b4a75b64a0f0075b	k__Fungi	p__Basidiomycota	c__Agaricomycetes	o__Cantharellales	f__Cantharellales_fam_Incertae_sedis	g__Sistotrema	s__unidentified
925defb6ae4df791c1ba1c4f27dff450	k__Fungi	p__Ascomycota	c__Dothideomycetes	o__Pleosporales	f__Pleosporaceae	g__Curvularia	s__unidentified
002414457dbcfaadb75c10b46304a154	k__Fungi	p__Ascomycota	c__Sordariomycetes	o__Xylariales	f__Xylariaceae	g__Xylaria	s__unidentified
3db1742a42324b4c2fb3f1675aeaeb6a	k__Fungi	p__Ascomycota	c__Sordariomycetes	o__Diaporthales	f__Schizoparmaceae	g__Coniella	s__unidentified
74b27e087ea9f915a3ce6a44d92903ba	k__Fungi	p__Ascomycota	c__Eurotiomycetes	o__Chaetothyriales	f__Herpotrichiellaceae	g__Phialophora	s__unidentified
814f67e0b7b92872b9fce8ab8f699134	k__Fungi	p__Ascomycota	c__Pezizomycetes	o__Pezizales	f__Ascobolaceae	g__Ascobolus	s__unidentified
e9ecb4ac8c089893991e705b5998d4b7	k__Fungi	p__Ascomycota	c__Leotiomycetes	o__Helotiales	f__Helotiales_fam_Incertae_sedis	g__Cadophora	s__unidentified
402532e5b0b984345051f8e37bc245e7	k__Fungi	p__Ascomycota	c__Dothideomycetes	o__Pleosporales	f__Pleosporaceae	g__Curvularia	s__unidentified
991f999fbba72bc62258e9294fcf13a7	k__Fungi	p__Ascomycota	c__Leotiomycetes	o__Helotiales	f__Helotiaceae	g__Scytalidium	s__unidentified
7c7be970adf3cd39dc4f9e5278d5389f	k__Fungi	p__Ascomycota	c__Sordariomycetes	o__Sordariales	f__Chaetomiaceae	g__Chaetomium	s__unidentified
63bf302b3d0950c1dddecec7921da755	k__Fungi	p__Ascomycota	c__Dothideomycetes	o__Pleosporales	f__Pleosporaceae	g__Curvularia	s__unidentified
9240435b130aabba01f3d6efa703b8da	k__Fungi	p__Ascomycota	c__Sordariomycetes	o__Hypocreales	f__Niessliaceae	g__Eucasphaeria	s__unidentified
e79d3e93f21e4683a4225800fe89bb0d	k__Fungi	p__Ascomycota	c__Dothideomycetes	o__Pleosporales	f__Sporormiaceae	g__Sporormiella	s__unidentified
c78bceaf3c96cf3b25447853860cbf6e	k__Fungi	p__Basidiomycota	c__Agaricomycetes	o__Agaricales	f__Tricholomataceae	g__Clitocybe	s__unidentified
21108c785da0472d856232b2a04b490e	k__Fungi	p__Basidiomycota	c__Agaricomycetes	o__Agaricales	f__Agaricaceae	g__Lepiota	s__unidentified
d36eb282d91929df71ebfa2eea69e75b	k__Fungi	p__Basidiomycota	c__Agaricomycetes	o__Geastrales	f__Geastraceae	g__Geastrum	s__unidentified
272ad3a4ece54ab430743250dc5b5aaa	k__Fungi	p__Ascomycota	c__Sordariomycetes	o__Diaporthales	f__Diaporthaceae	g__Diaporthe	s__unidentified
10714f58ffd989d5fd3b73d574fbf5cf	k__Fungi	p__Ascomycota	c__Sordariomycetes	o__Hypocreales	f__Nectriaceae	g__Fusarium	s__unidentified
d4656773d16da3945306cbd2eaf07fae	k__Fungi	p__Ascomycota	c__Pezizomycetes	o__Pezizales	f__Ascobolaceae	g__Ascobolus	s__unidentified
2c365ede0cb229245cf8d7b7cf540e93	k__Fungi	p__Ascomycota	c__Dothideomycetes	o__Pleosporales	f__Lophiostomataceae	g__Lophiostoma	s__unidentified
d1da71f752d6e06f3ccd1f9dfac4d5d4	k__Fungi	p__Ascomycota	c__Sordariomycetes	o__Diaporthales	f__Diaporthaceae	g__Diaporthe	s__unidentified
1a4c572d3f0d760726ece690c8c4fba4	k__Fungi	p__Ascomycota	c__Dothideomycetes	o__Pleosporales	f__Sporormiaceae	g__Preussia	s__unidentified
920e3d9ea21db0a408533ddc5692e1bd	k__Fungi	p__Glomeromycota	c__Glomeromycetes	o__Diversisporales	f__Acaulosporaceae	g__Acaulospora	s__unidentified
b1111a9e2f765880c60752c54d2aed3f	k__Fungi	p__Ascomycota	c__Dothideomycetes	o__Pleosporales	f__Sporormiaceae	g__Westerdykella	s__unidentified
e2fd5d3476bdd9a72f6205b054df591b	k__Fungi	p__Ascomycota	c__Eurotiomycetes	o__Eurotiales	f__Aspergillaceae	g__Penicillium	s__unidentified
06003c6e419d48e8f304fed52e1a7bd0	k__Fungi	p__Basidiomycota	c__Agaricomycetes	o__Russulales	f__Stereaceae	g__Stereum	s__unidentified
5bea7831cd0024e0a03720b61a17f85b	k__Fungi	p__Ascomycota	c__Lecanoromycetes	o__Caliciales	f__Caliciaceae	g__Buellia	s__unidentified
6b276daf8d1678d2e68d9577a8b8b17d	k__Fungi	p__Ascomycota	c__Dothideomycetes	o__Pleosporales	f__Periconiaceae	g__Periconia	s__unidentified
8366204be537de36fde54311e1c34c60	k__Fungi	p__Ascomycota	c__Sordariomycetes	o__Xylariales	f__Diatrypaceae	g__Monosporascus	s__unidentified
479fa3ef025c036802aafa2030676517	k__Fungi	p__Ascomycota	c__Eurotiomycetes	o__Onygenales	f__Onygenaceae	g__Auxarthron	s__unidentified
58bdbc90330efc65650f0b484837dc1e	k__Fungi	p__Ascomycota	c__Pezizomycetes	o__Pezizales	f__Ascobolaceae	g__Ascobolus	s__unidentified
b2fe3ffde2f31147e6742fcdb2749d7f	k__Fungi	p__Ascomycota	c__Orbiliomycetes	o__Orbiliales	f__Orbiliaceae	g__Arthrobotrys	s__unidentified
abe731feb681e7a6fad293c469b65580	k__Fungi	p__Ascomycota	c__Sordariomycetes	o__Hypocreales	f__Cordycipitaceae	g__Simplicillium	s__unidentified
0c193c0be711f336084df1137b186d37	k__Fungi	p__Basidiomycota	c__Wallemiomycetes	o__Wallemiales	f__Wallemiaceae	g__Wallemia	s__unidentified
d9d26982105b52f5567b27797face6f9	k__Fungi	p__Ascomycota	c__Dothideomycetes	o__Capnodiales	f__Capnodiaceae	g__Capnodium	s__unidentified
5eec781332e7a0da81e95bf41c913852	k__Fungi	p__Ascomycota	c__Sordariomycetes	o__Diaporthales	f__Diaporthaceae	g__Diaporthe	s__unidentified
cbaaacc279d6d13e7d1b88ccc29c574d	k__Fungi	p__Ascomycota	c__Eurotiomycetes	o__Chaetothyriales	f__Herpotrichiellaceae	g__Exophiala	s__unidentified
2a46aaac5e7779eb385d27b0916ede48	k__Fungi	p__Basidiomycota	c__Agaricomycetes	o__Agaricales	f__Psathyrellaceae	g__Psathyrella	s__unidentified
60f10c573d71bf59983b2f55d3c0b6b4	k__Fungi	p__Ascomycota	c__Dothideomycetes	o__Pleosporales	f__Pleosporaceae	g__Curvularia	s__unidentified
ecf46ccf7bbf91ea7af24eb07e24c7eb	k__Fungi	p__Ascomycota	c__Dothideomycetes	o__Pleosporales	f__Periconiaceae	g__Periconia	s__unidentified
4ecdf099045d32bcf19144e209fb3558	k__Fungi	p__Mortierellomycota	c__Mortierellomycetes	o__Mortierellales	f__Mortierellaceae	g__Mortierella	s__unidentified
fa4b0969537fac85cdb175c83ba50af8	k__Fungi	p__Ascomycota	c__Geoglossomycetes	o__Geoglossales	f__Geoglossaceae	g__Geoglossum	s__unidentified
3c2086d650369cd7626ea8b9e49ab7a9	k__Fungi	p__Ascomycota	c__Dothideomycetes	o__Pleosporales	f__Pleosporaceae	g__Curvularia	s__unidentified
562013471b5cc25fa437015f7fa3a3bb	k__Fungi	p__Basidiomycota	c__Agaricomycetes	o__Agaricales	f__Bolbitiaceae	g__Conocybe	s__unidentified
e20c1b7b255462c42ad8090ead56bb90	k__Fungi	p__Ascomycota	c__Sordariomycetes	o__Hypocreales	f__Nectriaceae	g__Fusarium	s__unidentified
c0279511a34c255fcf4629ed76102f53	k__Fungi	p__Ascomycota	c__Pezizomycetes	o__Pezizales	f__Pyronemataceae	g__Scutellinia	s__unidentified
7d1d8297401eef27173f78bb16452f3b	k__Fungi	p__Basidiomycota	c__Agaricomycetes	o__Agaricales	f__Clavariaceae	g__Clavaria	s__unidentified
2def3067c6547d5a39b2c6624936d591	k__Fungi	p__Basidiomycota	c__Agaricomycetes	o__Agaricales	f__Strophariaceae	g__Psilocybe	s__unidentified
f564564dfb12e04605663e9b518af094	k__Fungi	p__Basidiomycota	c__Agaricomycetes	o__Hymenochaetales	f__Schizoporaceae	g__Hyphodontia	s__unidentified
50a42c1f3e4226de27f4a07ab106f28c	k__Fungi	p__Glomeromycota	c__Glomeromycetes	o__Glomerales	f__Claroideoglomeraceae	g__Claroideoglomus	s__unidentified
11daa1bd131743cef43b4ed14b0330b0	k__Fungi	p__Basidiomycota	c__Agaricomycetes	o__Polyporales	f__Meruliaceae	g__Phlebia	s__unidentified
a89d639782da440beeaf8546048f3c30	k__Fungi	p__Ascomycota	c__Sordariomycetes	o__Hypocreales	f__Nectriaceae	g__Volutella	s__unidentified
c638088b01ed32c7b98ca0d9d121eef3	k__Fungi	p__Ascomycota	c__Dothideomycetes	o__Pleosporales	f__Torulaceae	g__Dendryphion	s__unidentified
39f106c2fe07f1c0329356b7d3c899b7	k__Fungi	p__Basidiomycota	c__Agaricomycetes	o__Russulales	f__Stereaceae	g__Stereum	s__unidentified
4965650f717b0b63adc7dc5c893845f3	k__Fungi	p__Basidiomycota	c__Agaricomycetes	o__Agaricales	f__Tricholomataceae	g__Melanoleuca	s__unidentified
6515810b2e5e41ec492d07b62966879f	k__Fungi	p__Glomeromycota	c__Glomeromycetes	o__Glomerales	f__Claroideoglomeraceae	g__Claroideoglomus	s__unidentified
39e5d298cdaf7c849554e3afd9b8ac97	k__Fungi	p__Ascomycota	c__Eurotiomycetes	o__Chaetothyriales	f__Herpotrichiellaceae	g__Cladophialophora	s__unidentified
bf74d5b5f59fe39214b585c30481d8ec	k__Fungi	p__Ascomycota	c__Sordariomycetes	o__Glomerellales	f__Plectosphaerellaceae	g__Verticillium	s__unidentified
4dceb3e0b3151aaf17a69adf13547002	k__Fungi	p__Glomeromycota	c__Glomeromycetes	o__Glomerales	f__Claroideoglomeraceae	g__Claroideoglomus	s__unidentified
8da3fef347184148e752cb3c0af1f788	k__Fungi	p__Glomeromycota	c__Glomeromycetes	o__Glomerales	f__Claroideoglomeraceae	g__Claroideoglomus	s__unidentified
d604192cf0f073b9411a6d41f9c3b49b	k__Fungi	p__Glomeromycota	c__Glomeromycetes	o__Glomerales	f__Claroideoglomeraceae	g__Claroideoglomus	s__unidentified
90bab2458861c22fa5e8de8b288b5d5c	k__Fungi	p__Ascomycota	c__Eurotiomycetes	o__Eurotiales	f__Trichocomaceae	g__Talaromyces	s__unidentified
47b8a6cac7ba7c89db0a2cbc5d0463b1	k__Fungi	p__Ascomycota	c__Eurotiomycetes	o__Eurotiales	f__Trichocomaceae	g__Talaromyces	s__unidentified
62becfad2c3c8b5295b6113e526badaf	k__Fungi	p__Glomeromycota	c__Glomeromycetes	o__Glomerales	f__Claroideoglomeraceae	g__Claroideoglomus	s__unidentified
5e68312f60a629b050527be14bf4c4ab	k__Fungi	p__Ascomycota	c__Dothideomycetes	o__Pleosporales	f__Pleosporaceae	g__Alternaria	s__unidentified
5c2436a06b36e40e728fd189b8f8d32e	k__Fungi	p__Basidiomycota	c__Tremellomycetes	o__Filobasidiales	f__Filobasidiaceae	g__Naganishia	s__unidentified
421ad402c4d57533798a6b034247a271	k__Fungi	p__Ascomycota	c__Dothideomycetes	o__Pleosporales	f__Periconiaceae	g__Periconia	s__unidentified
022bbded4045ee821b63a3ba0b72afec	k__Fungi	p__Basidiomycota	c__Ustilaginomycetes	o__Ustilaginales	f__Ustilaginaceae	g__Tranzscheliella	s__unidentified
83c7e9ea4157e87cd27039fb3cabf618	k__Fungi	p__Ascomycota	c__Dothideomycetes	o__Pleosporales	f__Pleosporaceae	g__Curvularia	s__unidentified
c337b0ef8ad298f79ec211b9509d309f	k__Fungi	p__Basidiomycota	c__Tremellomycetes	o__Tremellales	f__Bulleribasidiaceae	g__Vishniacozyma	s__unidentified
ee64b732713907706d3f4384daeffafc	k__Fungi	p__Ascomycota	c__Eurotiomycetes	o__Chaetothyriales	f__Herpotrichiellaceae	g__Exophiala	s__unidentified
dbcf9084321974264498706d105c2c8a	k__Fungi	p__Basidiomycota	c__Agaricomycetes	o__Agaricales	f__Tricholomataceae	g__Tricholomopsis	s__unidentified
e161eca6ee739247c4a4af69de276e17	k__Fungi	p__Mortierellomycota	c__Mortierellomycetes	o__Mortierellales	f__Mortierellaceae	g__Mortierella	s__unidentified
e4571e7d5d9978d50a42b0000125529b	k__Fungi	p__Ascomycota	c__Dothideomycetes	o__Pleosporales	f__Periconiaceae	g__Periconia	s__unidentified
a4a8edf67be7e1c4768ed8fd463827fc	k__Fungi	p__Basidiomycota	c__Agaricomycetes	o__Agaricales	f__Omphalotaceae	g__Gymnopus	s__unidentified
8269293e58be1032325aa1493138ca4a	k__Fungi	p__Ascomycota	c__Saccharomycetes	o__Saccharomycetales	f__Saccharomycetales_fam_Incertae_sedis	g__Candida	s__unidentified
070046de8ec46316ff55d54b68d8607b	k__Fungi	p__Basidiomycota	c__Wallemiomycetes	o__Wallemiales	f__Wallemiaceae	g__Wallemia	s__unidentified
eaa9182b09ee6c4f31974d2f6a0bbd68	k__Fungi	p__Glomeromycota	c__Glomeromycetes	o__Glomerales	f__Glomeraceae	g__Funneliformis	s__unidentified
75e026110685ed5fde93c0d04d63e34b	k__Fungi	p__Glomeromycota	c__Glomeromycetes	o__Glomerales	f__Glomeraceae	g__Funneliformis	s__unidentified
1e86db555f2f34c2d4c9c917c9d0a5c7	k__Fungi	p__Ascomycota	c__Sordariomycetes	o__Hypocreales	f__Hypocreales_fam_Incertae_sedis	g__Acremonium	s__Acremonium_alcalophilum
720847f4d14565b13e70c5755332a45a	k__Fungi	p__Ascomycota	c__Sordariomycetes	o__Hypocreales	f__Hypocreales_fam_Incertae_sedis	g__Acremonium	s__Acremonium_alternatum
0cae0c5b346eb44165fa277d091fc442	k__Fungi	p__Ascomycota	c__Sordariomycetes	o__Hypocreales	f__Hypocreales_fam_Incertae_sedis	g__Acremonium	s__Acremonium_furcatum
c0b9ef16c35bde28373d6c767351ca09	k__Fungi	p__Ascomycota	c__Sordariomycetes	o__Hypocreales	f__Hypocreales_fam_Incertae_sedis	g__Acremonium	s__Acremonium_hyalinulum
5db8118ea489e3f7ff3194a63c1db26f	k__Fungi	p__Ascomycota	c__Sordariomycetes	o__Hypocreales	f__Hypocreales_fam_Incertae_sedis	g__Acremonium	s__Acremonium_masseei
e87b91cb79d2cbcfb04bb4dd3cb3cb5d	k__Fungi	p__Ascomycota	c__Sordariomycetes	o__Hypocreales	f__Hypocreales_fam_Incertae_sedis	g__Acremonium	s__Acremonium_persicinum
707f1eeba6fb823ac94e55f797f83480	k__Fungi	p__Ascomycota	c__Sordariomycetes	o__Hypocreales	f__Hypocreales_fam_Incertae_sedis	g__Acremonium	s__Acremonium_pilosum
b3eefd6da936daf51eebbfcee2c044d0	k__Fungi	p__Ascomycota	c__Sordariomycetes	o__Hypocreales	f__Hypocreales_fam_Incertae_sedis	g__Acremonium	s__Acremonium_spinosum
c93c17fd9dd2028c70c9e19a28076325	k__Fungi	p__Ascomycota	c__Sordariomycetes	o__Glomerellales	f__Plectosphaerellaceae	g__Acrostalagmus	s__Acrostalagmus_luteoalbus
41ad21f0f7fa96115b4b16125fd200b9	k__Fungi	p__Chytridiomycota	c__Lobulomycetes	o__Lobulomycetales	f__Lobulomycetaceae	g__Alogomyces	s__Alogomyces_tanneri
be710f4a0df5d66614464af351988b5d	k__Fungi	p__Ascomycota	c__Dothideomycetes	o__Pleosporales	f__Pleosporaceae	g__Alternaria	s__Alternaria_solani
077880b366b441fcabdc4ff3790cfa41	k__Fungi	p__Basidiomycota	c__Agaricomycetes	o__Agaricales	f__Physalacriaceae	g__Armillaria	s__Armillaria_ostoyae
eda35c1d2309a51a98d25bafc2b07314	k__Fungi	p__Ascomycota	c__Orbiliomycetes	o__Orbiliales	f__Orbiliaceae	g__Arthrobotrys	s__Arthrobotrys_brochopaga
3e9381d81c0713ad82a1a4a9e00d227c	k__Fungi	p__Ascomycota	c__Dothideomycetes	o__Pleosporales	f__Didymellaceae	g__Ascochyta	s__Ascochyta_medicaginicola
597b963d201426313c64224f88985635	k__Fungi	p__Ascomycota	c__Dothideomycetes	o__Pleosporales	f__Didymellaceae	g__Ascochyta	s__Ascochyta_medicaginicola
a052860eca167e8edcb040737ed95126	k__Fungi	p__Ascomycota	c__Eurotiomycetes	o__Eurotiales	f__Aspergillaceae	g__Aspergillus	s__Aspergillus_pseudodeflectus
3b3decddce02143107f55d48ceb832b2	k__Fungi	p__Ascomycota	c__Dothideomycetes	o__Dothideales	f__Aureobasidiaceae	g__Aureobasidium	s__Aureobasidium_pullulans
4aa01850965c20d70461e0f5cdbc1307	k__Fungi	p__Ascomycota	c__Dothideomycetes	o__Dothideales	f__Aureobasidiaceae	g__Aureobasidium	s__Aureobasidium_pullulans
d0c813321684501aaa1bcb21ab322cfa	k__Fungi	p__Basidiomycota	c__Agaricomycetes	o__Auriculariales	f__Auriculariaceae	g__Auricularia	s__Auricularia_mesenterica
c7fddba0089dfa3362dcc88678caabf9	k__Fungi	p__Ascomycota	c__Eurotiomycetes	o__Onygenales	f__Onygenaceae	g__Auxarthron	s__Auxarthron_ostraviense
2e15bf9c20577e4220d2d360f0d80c76	k__Fungi	p__Ascomycota	c__Sordariomycetes	o__Hypocreales	f__Cordycipitaceae	g__Beauveria	s__Beauveria_bassiana
582efb51e8bdc73d36e47082311cede6	k__Fungi	p__Ascomycota	c__Sordariomycetes	o__Hypocreales	f__Cordycipitaceae	g__Beauveria	s__Beauveria_felina
bdba6fbde018de54177a747811db2cf5	k__Fungi	p__Ascomycota	c__Sordariomycetes	o__Hypocreales	f__Nectriaceae	g__Bisifusarium	s__Bisifusarium_dimerum
cd79cd12bc009a91a8faf7b96413d1d9	k__Fungi	p__Basidiomycota	c__Agaricomycetes	o__Polyporales	f__Meruliaceae	g__Bjerkandera	s__Bjerkandera_adusta
fdcdc84f216912c277b1f9e3e647daa3	k__Fungi	p__Basidiomycota	c__Agaricomycetes	o__Agaricales	f__Bolbitiaceae	g__Bolbitius	s__Bolbitius_subvolvatus
fcd3c9cdbedff475fcdbf32e668b0642	k__Fungi	p__Ascomycota	c__Orbiliomycetes	o__Orbiliales	f__Orbiliaceae	g__Brachyphoris	s__Brachyphoris_oviparasitica
87183099de0c16a083dca6177a30fb89	k__Fungi	p__Ascomycota	c__Dothideomycetes	o__Capnodiales	f__Teratosphaeriaceae	g__Bryochiton	s__Bryochiton_monascus
9b902123a91bc0f34063896acf2c8597	k__Fungi	p__Ascomycota	c__Dothideomycetes	o__Capnodiales	f__Teratosphaeriaceae	g__Bryochiton	s__Bryochiton_monascus
345cdffdad78f5ddfb08823ab1277c3d	k__Fungi	p__Basidiomycota	c__Tremellomycetes	o__Tremellales	f__Bulleraceae	g__Bullera	s__Bullera_alba
16ff26b0ed165170e2ce8d75dab6b5cd	k__Fungi	p__Basidiomycota	c__Agaricomycetes	o__Agaricales	f__Tricholomataceae	g__Calyptella	s__Calyptella_capula
f6549a8f8286e15d405209e5f0df76c3	k__Fungi	p__Ascomycota	c__Saccharomycetes	o__Saccharomycetales	f__Saccharomycetales_fam_Incertae_sedis	g__Candida	s__Candida_zeylanoides
3e2972b6d3d472ff3a6d9b63aaeb9d8e	k__Fungi	p__Ascomycota	c__Eurotiomycetes	o__Chaetothyriales	f__Herpotrichiellaceae	g__Cladophialophora	s__Cladophialophora_chaetospira
63485f0757d6888c7300bce81c38cc41	k__Fungi	p__Ascomycota	c__Dothideomycetes	o__Capnodiales	f__Cladosporiaceae	g__Cladosporium	s__Cladosporium_sphaerospermum
a987a5cc8017f6e3087163cabfb86cc4	k__Fungi	p__Glomeromycota	c__Glomeromycetes	o__Glomerales	f__Claroideoglomeraceae	g__Claroideoglomus	s__Claroideoglomus_claroideum
a8ce285bff104e4026315b4da9154ae1	k__Fungi	p__Basidiomycota	c__Agaricomycetes	o__Agaricales	f__Clavariaceae	g__Clavaria	s__Clavaria_fragilis
41fc938c8cbafc753c37a19ef409179d	k__Fungi	p__Basidiomycota	c__Agaricomycetes	o__Agaricales	f__Clavariaceae	g__Clavaria	s__Clavaria_tenuipes
0edf950b0bd674553b664900665f01a1	k__Fungi	p__Basidiomycota	c__Agaricomycetes	o__Agaricales	f__Tricholomataceae	g__Clitocybe	s__Clitocybe_gibba
bb50168d95531137f2948e9302e6e4f4	k__Fungi	p__Ascomycota	c__Sordariomycetes	o__Hypocreales	f__Bionectriaceae	g__Clonostachys	s__Clonostachys_rosea
ec2e3494802e190c42e49b04235d0c48	k__Fungi	p__Ascomycota	c__Sordariomycetes	o__Hypocreales	f__Clavicipitaceae	g__Collarina	s__Collarina_aurantiaca
49c07f017093b672e3a3b17c9e51a72d	k__Fungi	p__Basidiomycota	c__Agaricomycetes	o__Boletales	f__Coniophoraceae	g__Coniophora	s__Coniophora_eremophila
d828521e8f59fbd51ebb0c2d881d0c0a	k__Fungi	p__Basidiomycota	c__Agaricomycetes	o__Agaricales	f__Psathyrellaceae	g__Coprinellus	s__Coprinellus_disseminatus
a0e4613b418c675ac57ce218b3e206a7	k__Fungi	p__Basidiomycota	c__Agaricomycetes	o__Agaricales	f__Psathyrellaceae	g__Coprinellus	s__Coprinellus_xanthothrix
c67505b361cbdead3288bd3bd3ea4305	k__Fungi	p__Basidiomycota	c__Agaricomycetes	o__Polyporales	f__Polyporaceae	g__Coriolopsis	s__Coriolopsis_gallica
0e3cf50cf9f0f3238550bc272e38ea01	k__Fungi	p__Basidiomycota	c__Agaricomycetes	o__Agaricales	f__Crepidotaceae	g__Crepidotus	s__Crepidotus_cesatii
62f6d1c7f2f62862c1ddef784d9f8268	k__Fungi	p__Basidiomycota	c__Agaricomycetes	o__Agaricales	f__Crepidotaceae	g__Crepidotus	s__Crepidotus_epibryus
3108a13189f742fbff71e62801a1da77	k__Fungi	p__Basidiomycota	c__Tremellomycetes	o__Tremellales	f__Tremellaceae	g__Cryptococcus	s__Cryptococcus_frias
7117ec2aa70bf6c217b54b0478e5e6d2	k__Fungi	p__Ascomycota	c__Dothideomycetes	o__Pleosporales	f__Pleosporaceae	g__Curvularia	s__Curvularia_lunata
94714b28609564649dbe279a887d7b8c	k__Fungi	p__Ascomycota	c__Dothideomycetes	o__Pleosporales	f__Pleosporaceae	g__Curvularia	s__Curvularia_lunata
febae87c16e0ce396dc2182532c0d1c2	k__Fungi	p__Ascomycota	c__Saccharomycetes	o__Saccharomycetales	f__Phaffomycetaceae	g__Cyberlindnera	s__Cyberlindnera_jadinii
d8ebf76526fcbdbdb1120c991d779daa	k__Fungi	p__Basidiomycota	c__Cystobasidiomycetes	o__Cystobasidiales	f__Cystobasidiaceae	g__Cystobasidium	s__Cystobasidium_slooffiae
62ededca5383c72254bb17067691aff9	k__Fungi	p__Basidiomycota	c__Agaricomycetes	o__Agaricales	f__Agaricaceae	g__Cystoderma	s__Cystoderma_tricholomoides
e68cf77cba0b7f4b2e1fffe0c0e72ba2	k__Fungi	p__Basidiomycota	c__Tremellomycetes	o__Cystofilobasidiales	f__Cystofilobasidiaceae	g__Cystofilobasidium	s__Cystofilobasidium_macerans
b8b4d24e1541ee599354fa8642974b6a	k__Fungi	p__Ascomycota	c__Orbiliomycetes	o__Orbiliales	f__Orbiliaceae	g__Dactylella	s__Dactylella_clavata
80d1034587e1d03dace95a13b71bacdc	k__Fungi	p__Ascomycota	c__Dothideomycetes	o__Pleosporales	f__Lentitheciaceae	g__Darksidea	s__Darksidea_alpha
6946508cea5140c29d6f638383e3e5ec	k__Fungi	p__Ascomycota	c__Sordariomycetes	o__Sordariales	f__Chaetomiaceae	g__Dichotomopilus	s__Dichotomopilus_indicus
bb3ea6d7bd171d0cd7d2bc85f8eb9ff6	k__Fungi	p__Ascomycota	c__Dothideomycetes	o__Pleosporales	f__Dictyosporiaceae	g__Dictyosporium	s__Dictyosporium_heptasporum
4d7016e5937022299611d1362aaf4e43	k__Fungi	p__Glomeromycota	c__Glomeromycetes	o__Glomerales	f__Glomeraceae	g__Dominikia	s__Dominikia_iranica
660f04ef3bdedcd7865ba9abe8ac2070	k__Fungi	p__Glomeromycota	c__Glomeromycetes	o__Glomerales	f__Glomeraceae	g__Dominikia	s__Dominikia_iranica
9bacf44a0176e423ff80e8600820b6b9	k__Fungi	p__Glomeromycota	c__Glomeromycetes	o__Glomerales	f__Glomeraceae	g__Dominikia	s__Dominikia_iranica
4c4d434405cf5f50110cebd9478765ee	k__Fungi	p__Ascomycota	c__Eurotiomycetes	o__Chaetothyriales	f__Herpotrichiellaceae	g__Exophiala	s__Exophiala_bergeri
6e2588711f979f602bdf16a2b2d84c00	k__Fungi	p__Ascomycota	c__Eurotiomycetes	o__Chaetothyriales	f__Herpotrichiellaceae	g__Exophiala	s__Exophiala_moniliae
ac3a177a40f6dbf0be931d4111758360	k__Fungi	p__Ascomycota	c__Eurotiomycetes	o__Chaetothyriales	f__Herpotrichiellaceae	g__Exophiala	s__Exophiala_moniliae
6386049bfd887da9bba90c7c37ea9d3f	k__Fungi	p__Ascomycota	c__Eurotiomycetes	o__Chaetothyriales	f__Herpotrichiellaceae	g__Exophiala	s__Exophiala_xenobiotica
c97865caaaafc2953579ca406e77d518	k__Fungi	p__Basidiomycota	c__Agaricomycetes	o__Polyporales	f__Steccherinaceae	g__Fibricium	s__Fibricium_subceraceum
7b06dfc124c64ea4d8b763d6a7ed8ef6	k__Fungi	p__Basidiomycota	c__Tremellomycetes	o__Filobasidiales	f__Filobasidiaceae	g__Filobasidium	s__Filobasidium_globisporum
6c5cb64e31eb88da31e3d380b31c0af1	k__Fungi	p__Glomeromycota	c__Glomeromycetes	o__Glomerales	f__Glomeraceae	g__Funneliformis	s__Funneliformis_mosseae
5a014cd7230701745ff10fc8e0ff177f	k__Fungi	p__Ascomycota	c__Sordariomycetes	o__Hypocreales	f__Nectriaceae	g__Fusarium	s__Fusarium_oxysporum
17e3f9c30a574552d2c7b7b809e14986	k__Fungi	p__Ascomycota	c__Sordariomycetes	o__Hypocreales	f__Nectriaceae	g__Fusarium	s__Fusarium_solani
a9b0aa92f3677a49b5d7466547e7eab9	k__Fungi	p__Ascomycota	c__Sordariomycetes	o__Hypocreales	f__Nectriaceae	g__Fusarium	s__Fusarium_solani
cc415518c5481b1c70618626cf4cda22	k__Fungi	p__Ascomycota	c__Sordariomycetes	o__Hypocreales	f__Nectriaceae	g__Fusarium	s__Fusarium_solani
f35493f5ed82d260cc6d08f8e9ef9f90	k__Fungi	p__Ascomycota	c__Sordariomycetes	o__Hypocreales	f__Nectriaceae	g__Fusarium	s__Fusarium_solani
5d4e1dc29ab4ef438fc32421795496d6	k__Fungi	p__Basidiomycota	c__Agaricomycetes	o__Hymenochaetales	f__Hymenochaetaceae	g__Fuscoporia	s__Fuscoporia_ferruginosa
6a1d8faabad916bd7ae795cfe16158b2	k__Fungi	p__Basidiomycota	c__Agaricomycetes	o__Hymenochaetales	f__Hymenochaetaceae	g__Fuscoporia	s__Fuscoporia_ferruginosa
75d40153e22a4915f12786ed3ac7676a	k__Fungi	p__Basidiomycota	c__Agaricomycetes	o__Hymenochaetales	f__Hymenochaetaceae	g__Fuscoporia	s__Fuscoporia_torulosa
037c46aea1fa6cdbe99bdef7b161a8b4	k__Fungi	p__Ascomycota	c__Sordariomycetes	o__Magnaporthales	f__Magnaporthaceae	g__Gaeumannomyces	s__Gaeumannomyces_graminis
23e88f83420a6862243a68d7d20351f6	k__Fungi	p__Ascomycota	c__Sordariomycetes	o__Magnaporthales	f__Magnaporthaceae	g__Gaeumannomyces	s__Gaeumannomyces_graminis
5d73d7bfa148fb0a5668e61364adebbe	k__Fungi	p__Ascomycota	c__Sordariomycetes	o__Microascales	f__Microascaceae	g__Gamsia	s__Gamsia_simplex
c30f23207095d5b75bb7754061b6167d	k__Fungi	p__Basidiomycota	c__Agaricomycetes	o__Polyporales	f__Ganodermataceae	g__Ganoderma	s__Ganoderma_australe
9e0c05d838725fa80af6c5ef86302232	k__Fungi	p__Basidiomycota	c__Agaricomycetes	o__Geastrales	f__Geastraceae	g__Geastrum	s__Geastrum_kotlabae
ef41986555f581119c1645d8a9802aa2	k__Fungi	p__Ascomycota	c__Sordariomycetes	o__Hypocreales	f__Nectriaceae	g__Gibberella	s__Gibberella_tricincta
e39579719bfe52db11506036dee85d4d	k__Fungi	p__Basidiomycota	c__Tremellomycetes	o__Cystofilobasidiales	f__Cystofilobasidiaceae	g__Guehomyces	s__Guehomyces_pullulans
06a09b656885572904fc10f533726c62	k__Fungi	p__Basidiomycota	c__Agaricomycetes	o__Agaricales	f__Omphalotaceae	g__Gymnopus	s__Gymnopus_brassicolens
c06a001eb357d0583a89e3d712f1ff39	k__Fungi	p__Ascomycota	c__Pezizomycetes	o__Pezizales	f__Pyronemataceae	g__Heydenia	s__Heydenia_alpina
0bff45519a8ad725fec327097a64ed2f	k__Fungi	p__Ascomycota	c__Sordariomycetes	o__Hypocreales	f__Ophiocordycipitaceae	g__Hirsutella	s__Hirsutella_rhossiliensis
45860989f5aa0df73f7bbd1ddc62dcdf	k__Fungi	p__Basidiomycota	c__Tremellomycetes	o__Holtermanniales	f__Holtermanniales_fam_Incertae_sedis	g__Holtermanniella	s__Holtermanniella_takashimae
190ff0067364dd20e192e0f549afd26a	k__Fungi	p__Basidiomycota	c__Agaricomycetes	o__Polyporales	f__Meruliaceae	g__Hyphodermella	s__Hyphodermella_rosae
07234de26e01a9d3640cfc7d74d70c9c	k__Fungi	p__Basidiomycota	c__Agaricomycetes	o__Hymenochaetales	f__Schizoporaceae	g__Hyphodontia	s__Hyphodontia_arguta
79f07cbda2779814635da512e7ddfc7d	k__Fungi	p__Basidiomycota	c__Agaricomycetes	o__Hymenochaetales	f__Schizoporaceae	g__Hyphodontia	s__Hyphodontia_pallidula
d32502813c65a7a2f83963baabcb2de8	k__Fungi	p__Basidiomycota	c__Agaricomycetes	o__Hymenochaetales	f__Schizoporaceae	g__Hyphodontia	s__Hyphodontia_radula
9312a3ffd8d162aaea2b4c8b9088830f	k__Fungi	p__Ascomycota	c__Sordariomycetes	o__Hypocreales	f__Nectriaceae	g__Ilyonectria	s__Ilyonectria_destructans
c57db0dd1d87566705b421df5ba484b8	k__Fungi	p__Basidiomycota	c__Tremellomycetes	o__Cystofilobasidiales	f__Mrakiaceae	g__Itersonilia	s__Itersonilia_pannonica
29ec40429200e8515b04e395a25e4bfa	k__Fungi	p__Basidiomycota	c__Agaricomycetes	o__Polyporales	f__Fomitopsidaceae	g__Laetiporus	s__Laetiporus_sulphureus
2764764418710ee948292db25cdec96c	k__Fungi	p__Ascomycota	c__Sordariomycetes	o__Glomerellales	f__Plectosphaerellaceae	g__Lectera	s__Lectera_longa
19aeaabf8aef0ca8ff809a50fe6a6e76	k__Fungi	p__Ascomycota	c__Dothideomycetes	o__Pleosporales	f__Testudinaceae	g__Lepidosphaeria	s__Lepidosphaeria_nicotiae
53fcb1b7832d8e1b8b9021117b757e6e	k__Fungi	p__Ascomycota	c__Dothideomycetes	o__Pleosporales	f__Phaeosphaeriaceae	g__Leptospora	s__Leptospora_rubella
ecd6b6df27fae46704670dc41668a3bf	k__Fungi	p__Ascomycota	c__Saccharomycetes	o__Saccharomycetales	f__Lipomycetaceae	g__Lipomyces	s__Lipomyces_tetrasporus
14a96349d69c69d92b0a3cb678ff1771	k__Fungi	p__Ascomycota	c__Dothideomycetes	o__Pleosporales	f__Lophiotremataceae	g__Lophiotrema	s__Lophiotrema_rubi
d0cdcb03e2e834774b3b61673fe6a07c	k__Fungi	p__Ascomycota	c__Dothideomycetes	o__Pleosporales	f__Lophiotremataceae	g__Lophiotrema	s__Lophiotrema_rubi
167b81e89eaabd28974042546f2472a9	k__Fungi	p__Ascomycota	c__Dothideomycetes	o__Botryosphaeriales	f__Botryosphaeriaceae	g__Macrophomina	s__Macrophomina_phaseolina
2906bd09d7543cb65a57215eef0fcee8	k__Fungi	p__Ascomycota	c__Sordariomycetes	o__Magnaporthales	f__Magnaporthaceae	g__Magnaporthiopsis	s__Magnaporthiopsis_incrustans
62048f70dafd1853b9b52f329fdf4b0b	k__Fungi	p__Basidiomycota	c__Malasseziomycetes	o__Malasseziales	f__Malasseziaceae	g__Malassezia	s__Malassezia_globosa
de72e21d773a367987ac790d614122a8	k__Fungi	p__Basidiomycota	c__Malasseziomycetes	o__Malasseziales	f__Malasseziaceae	g__Malassezia	s__Malassezia_globosa
9270ca6051b035bfda7647fd784600df	k__Fungi	p__Basidiomycota	c__Malasseziomycetes	o__Malasseziales	f__Malasseziaceae	g__Malassezia	s__Malassezia_restricta
4184ccaa3383c9f870b5749963f9244a	k__Fungi	p__Basidiomycota	c__Exobasidiomycetes	o__Exobasidiales	f__Brachybasidiaceae	g__Meira	s__Meira_geulakonigii
24b4141f02648108da963f6370257ed2	k__Fungi	p__Basidiomycota	c__Exobasidiomycetes	o__Exobasidiales	f__Brachybasidiaceae	g__Meira	s__Meira_nashicola
09c8931ab22eb697e5a7ce03e75ab0f5	k__Fungi	p__Ascomycota	c__Sordariomycetes	o__Hypocreales	f__Clavicipitaceae	g__Metarhizium	s__Metarhizium_carneum
858ff4c1a2388195aad6ae55eccc6899	k__Fungi	p__Ascomycota	c__Sordariomycetes	o__Hypocreales	f__Clavicipitaceae	g__Metarhizium	s__Metarhizium_carneum
28888c7ff79de8167b822059cfb945d9	k__Fungi	p__Ascomycota	c__Sordariomycetes	o__Hypocreales	f__Clavicipitaceae	g__Metarhizium	s__Metarhizium_marquandii
40b961b08df096542c4258cf0f4316e4	k__Fungi	p__Ascomycota	c__Sordariomycetes	o__Hypocreales	f__Clavicipitaceae	g__Metarhizium	s__Metarhizium_marquandii
530ae15390a67a0d04fa7a299b2b3554	k__Fungi	p__Ascomycota	c__Sordariomycetes	o__Hypocreales	f__Clavicipitaceae	g__Metarhizium	s__Metarhizium_marquandii
7c0c2a2f332a75ccc361b9dd9875a4dd	k__Fungi	p__Ascomycota	c__Sordariomycetes	o__Hypocreales	f__Clavicipitaceae	g__Metarhizium	s__Metarhizium_marquandii
ec987a86dd057230cc0c4d266cefbcf1	k__Fungi	p__Basidiomycota	c__Agaricomycetes	o__Cantharellales	f__Cantharellales_fam_Incertae_sedis	g__Minimedusa	s__Minimedusa_polyspora
bc9afd67cd5391dcc0a04e6e4224fb2a	k__Fungi	p__Ascomycota	c__Dothideomycetes	o__Minutisphaerales	f__Minutisphaeraceae	g__Minutisphaera	s__Minutisphaera_fimbriatispora
399fdec8afadc515be831ebb5be3cc90	k__Fungi	p__Mortierellomycota	c__Mortierellomycetes	o__Mortierellales	f__Mortierellaceae	g__Mortierella	s__Mortierella_alpina
84d988ffca85c06d6c6bcc549ff54b82	k__Fungi	p__Mortierellomycota	c__Mortierellomycetes	o__Mortierellales	f__Mortierellaceae	g__Mortierella	s__Mortierella_alpina
a050e51396ad51bd38bdf7b5875a9800	k__Fungi	p__Mortierellomycota	c__Mortierellomycetes	o__Mortierellales	f__Mortierellaceae	g__Mortierella	s__Mortierella_alpina
da5b23f053f774ba891c3851981365a2	k__Fungi	p__Mortierellomycota	c__Mortierellomycetes	o__Mortierellales	f__Mortierellaceae	g__Mortierella	s__Mortierella_beljakovae
f179db4faa2276bf10eb90fdf7045f70	k__Fungi	p__Mortierellomycota	c__Mortierellomycetes	o__Mortierellales	f__Mortierellaceae	g__Mortierella	s__Mortierella_capitata
07f2ae17484d946f13951825cf5c67e2	k__Fungi	p__Mortierellomycota	c__Mortierellomycetes	o__Mortierellales	f__Mortierellaceae	g__Mortierella	s__Mortierella_exigua
3f7a890b27ce4888a2fd24d119ded292	k__Fungi	p__Mortierellomycota	c__Mortierellomycetes	o__Mortierellales	f__Mortierellaceae	g__Mortierella	s__Mortierella_oligospora
e62682e0b213f14645bb01f7015b59f4	k__Fungi	p__Mortierellomycota	c__Mortierellomycetes	o__Mortierellales	f__Mortierellaceae	g__Mortierella	s__Mortierella_sarnyensis
def2638b7532226ba1fd5b5ca785f292	k__Fungi	p__Mucoromycota	c__Mucoromycetes	o__Mucorales	f__Mucoraceae	g__Mucor	s__Mucor_hiemalis
3807ce11d00baf66ec18daedbfbc950a	k__Fungi	p__Ascomycota	c__Sordariomycetes	o__Hypocreales	f__Stachybotryaceae	g__Myrothecium	s__Myrothecium_gramineum
949d270b27975001d1821fa187467d65	k__Fungi	p__Basidiomycota	c__Tremellomycetes	o__Filobasidiales	f__Filobasidiaceae	g__Naganishia	s__Naganishia_randhawae
c2543291fbe73d2fd94c5750668932cb	k__Fungi	p__Ascomycota	c__Sordariomycetes	o__Microascales	f__Halosphaeriaceae	g__Natantispora	s__Natantispora_unipolaris
6beae1d46528f8dfa5bad342fa0f5547	k__Fungi	p__Basidiomycota	c__Agaricomycetes	o__Polyporales	f__Meruliaceae	g__Neofavolus	s__Neofavolus_alveolaris
8a5fbd7d7069cf388ec018d60b6c9991	k__Fungi	p__Olpidiomycota	c__Olpidiomycetes	o__Olpidiales	f__Olpidiaceae	g__Olpidium	s__Olpidium_brassicae
ead0520781d84b2f6dacb78d5c2067cf	k__Fungi	p__Olpidiomycota	c__Olpidiomycetes	o__Olpidiales	f__Olpidiaceae	g__Olpidium	s__Olpidium_brassicae
7613f2c29e23ebbda48980dc29b1aa70	k__Fungi	p__Ascomycota	c__Orbiliomycetes	o__Orbiliales	f__Orbiliaceae	g__Orbilia	s__Orbilia_comma
f2cce76ecb7c48bbb5de9307c4252402	k__Fungi	p__Basidiomycota	c__Tremellomycetes	o__Tremellales	f__Rhynchogastremataceae	g__Papiliotrema	s__Papiliotrema_terrestris
cd6990e679eb66cd4d59625edfb4ecd7	k__Fungi	p__Basidiomycota	c__Agaricomycetes	o__Sebacinales	f__Sebacinaceae	g__Paulisebacina	s__Paulisebacina_allantoidea
84160e9a7d0f2eaca47454f841d30368	k__Fungi	p__Ascomycota	c__Eurotiomycetes	o__Eurotiales	f__Aspergillaceae	g__Penicillium	s__Penicillium_citreonigrum
a15a25d65b166cbd504969883ddebadf	k__Fungi	p__Ascomycota	c__Eurotiomycetes	o__Eurotiales	f__Aspergillaceae	g__Penicillium	s__Penicillium_spinulosum
8e7bfe6a14a7b52bbd9c86aeaaaf0d5b	k__Fungi	p__Basidiomycota	c__Agaricomycetes	o__Hymenochaetales	f__Hymenochaetales_fam_Incertae_sedis	g__Peniophorella	s__Peniophorella_pubera
ed2c20d77aaa082bc779ebe485f2be4d	k__Fungi	p__Ascomycota	c__Leotiomycetes	o__Helotiales	f__Leotiaceae	g__Pezoloma	s__Pezoloma_ericae
ecaffb6cca789de45b3fe87f01c88c98	k__Fungi	p__Ascomycota	c__Arthoniomycetes	o__Lichenostigmatales	f__Phaeococcomycetaceae	g__Phaeococcomyces	s__Phaeococcomyces_mexicanus
edc8a791412f235e5934949f8e0879e0	k__Fungi	p__Ascomycota	c__Arthoniomycetes	o__Lichenostigmatales	f__Phaeococcomycetaceae	g__Phaeococcomyces	s__Phaeococcomyces_mexicanus
90dcb91779ba8fd35f64aa4bb09bce7d	k__Fungi	p__Ascomycota	c__Sordariomycetes	o__Sordariales	f__Cephalothecaceae	g__Phialemonium	s__Phialemonium_globosum
4eab85a99d1def2a1ae25e38703c3744	k__Fungi	p__Basidiomycota	c__Agaricomycetes	o__Polyporales	f__Meruliaceae	g__Phlebia	s__Phlebia_rufa
e81b7a50d42f2c03131529fa30a07ed2	k__Fungi	p__Ascomycota	c__Sordariomycetes	o__Microascales	f__Microascaceae	g__Pithoascus	s__Pithoascus_nidicola
77cd8d1dabe00ff9373e77f4f5ccf215	k__Fungi	p__Ascomycota	c__Sordariomycetes	o__Glomerellales	f__Plectosphaerellaceae	g__Plectosphaerella	s__Plectosphaerella_cucumerina
b753e0cad6b58f73a7a3d71905afce45	k__Fungi	p__Ascomycota	c__Sordariomycetes	o__Glomerellales	f__Plectosphaerellaceae	g__Plectosphaerella	s__Plectosphaerella_cucumerina
bbb702ac9211f289ab74b623087bb4de	k__Fungi	p__Basidiomycota	c__Agaricomycetes	o__Agaricales	f__Pleurotaceae	g__Pleurotus	s__Pleurotus_ostreatus
42b94ebce22756c9ccf74dc432d7b445	k__Fungi	p__Ascomycota	c__Sordariomycetes	o__Sordariales	f__Lasiosphaeriaceae	g__Podospora	s__Podospora_pleiospora
a25c44be8ff0ac7747fb8036641c73c1	k__Fungi	p__Basidiomycota	c__Agaricomycetes	o__Polyporales	f__Meruliaceae	g__Porostereum	s__Porostereum_spadiceum
1c2280dafd7bb1cd52478c8a8fac83dc	k__Fungi	p__Chytridiomycota	c__Spizellomycetes	o__Spizellomycetales	f__Powellomycetaceae	g__Powellomyces	s__Powellomyces_hirtus
f7df09e430974fc89c7622d0cb511a36	k__Fungi	p__Basidiomycota	c__Agaricomycetes	o__Agaricales	f__Psathyrellaceae	g__Psathyrella	s__Psathyrella_candolleana
1a7202aced7bfca63e1c9366eecbc746	k__Fungi	p__Ascomycota	c__Sordariomycetes	o__Magnaporthales	f__Magnaporthaceae	g__Pseudophialophora	s__Pseudophialophora_schizachyrii
e851108f17e6206c87a4c137d2f07fef	k__Fungi	p__Glomeromycota	c__Glomeromycetes	o__Glomerales	f__Glomeraceae	g__Rhizophagus	s__Rhizophagus_intraradices
fd3bf53d42b89f8da0414281519c9136	k__Fungi	p__Glomeromycota	c__Glomeromycetes	o__Glomerales	f__Glomeraceae	g__Rhizophagus	s__Rhizophagus_intraradices
357eb4711b55234669bc130f128da259	k__Fungi	p__Glomeromycota	c__Glomeromycetes	o__Glomerales	f__Glomeraceae	g__Rhizophagus	s__Rhizophagus_prolifer
5b5c1d905a2ff1a2f05c2f62e39dcf27	k__Fungi	p__Chytridiomycota	c__Rhizophlyctidomycetes	o__Rhizophlyctidales	f__Rhizophlyctidaceae	g__Rhizophlyctis	s__Rhizophlyctis_rosea
3161cf8febfb1d72db9c90eae9e3f563	k__Fungi	p__Mucoromycota	c__Mucoromycetes	o__Mucorales	f__Rhizopodaceae	g__Rhizopus	s__Rhizopus_microsporus
5a3737e7c26df1af74049533ec57f505	k__Fungi	p__Basidiomycota	c__Tremellomycetes	o__Tremellales	f__Trimorphomycetaceae	g__Saitozyma	s__Saitozyma_paraflava
e09709cb249d18f3039d0bbdfcb03e59	k__Fungi	p__Ascomycota	c__Sordariomycetes	o__Hypocreales	f__Hypocreales_fam_Incertae_sedis	g__Sarocladium	s__Sarocladium_summerbellii
ec6ea6c91e148640113b6115708d5736	k__Fungi	p__Ascomycota	c__Sordariomycetes	o__Savoryellales	f__Savoryellaceae	g__Savoryella	s__Savoryella_paucispora
7d204f9251003ce25cd5319e0828ecdd	k__Fungi	p__Ascomycota	c__Sordariomycetes	o__Microascales	f__Microascaceae	g__Scedosporium	s__Scedosporium_prolificans
af61030cdb0af3b5b47ff341474ce6d6	k__Fungi	p__Ascomycota	c__Sordariomycetes	o__Microascales	f__Microascaceae	g__Scedosporium	s__Scedosporium_prolificans
fab416282e39bb541e99d2723caf0701	k__Fungi	p__Basidiomycota	c__Agaricomycetes	o__Agaricales	f__Schizophyllaceae	g__Schizophyllum	s__Schizophyllum_commune
75f02e5b26b53f6b04864088f8145dc0	k__Fungi	p__Ascomycota	c__Leotiomycetes	o__Helotiales	f__Sclerotiniaceae	g__Scleromitrula	s__Scleromitrula_shiraiana
c108db75c4a1257681cfdfee0c2d914a	k__Fungi	p__Ascomycota	c__Dothideomycetes	o__Venturiales	f__Sympoventuriaceae	g__Scolecobasidium	s__Scolecobasidium_constrictum
252d164f6f014f42a0cc789abbd15ed8	k__Fungi	p__Basidiomycota	c__Agaricomycetes	o__Polyporales	f__Meruliaceae	g__Scopuloides	s__Scopuloides_hydnoides
267e64ab69cf21a6356cce00f6472a3f	k__Fungi	p__Ascomycota	c__Pezizomycetes	o__Pezizales	f__Pyronemataceae	g__Scutellinia	s__Scutellinia_scutellata
6fc81b5c9ea94b44531e68f264923bc0	k__Fungi	p__Ascomycota	c__Pezizomycetes	o__Pezizales	f__Pyronemataceae	g__Scutellinia	s__Scutellinia_scutellata
3fbd7aeacb6963c40f2b7b494db90c9b	k__Fungi	p__Ascomycota	c__Leotiomycetes	o__Helotiales	f__Helotiaceae	g__Scytalidium	s__Scytalidium_circinatum
0b765257b8baa31e5c62e4c97e69ea9c	k__Fungi	p__Glomeromycota	c__Glomeromycetes	o__Glomerales	f__Glomeraceae	g__Septoglomus	s__Septoglomus_viscosum
f2af5f4e6dbf80147c597cf1846aea27	k__Fungi	p__Basidiomycota	c__Tremellomycetes	o__Filobasidiales	f__Piskurozymaceae	g__Solicoccozyma	s__Solicoccozyma_aeria
38d111cc515b24b6e67c5236589137f4	k__Fungi	p__Ascomycota	c__Dothideomycetes	o__Botryosphaeriales	f__Botryosphaeriaceae	g__Sphaeropsis	s__Sphaeropsis_visci
7479848ec1bacb9ea804be88510e039b	k__Fungi	p__Ascomycota	c__Sordariomycetes	o__Hypocreales	f__Stachybotryaceae	g__Stachybotrys	s__Stachybotrys_chartarum
47394cbbe45394625299005cd55ab3c3	k__Fungi	p__Basidiomycota	c__Agaricomycetes	o__Polyporales	f__Steccherinaceae	g__Steccherinum	s__Steccherinum_bourdotii
50cd30d258ebefa600aadc08012472da	k__Fungi	p__Ascomycota	c__Sordariomycetes	o__Hypocreales	f__Nectriaceae	g__Stephanonectria	s__Stephanonectria_keithii
8e98d01ff4a61ae9aa467813a78b38a3	k__Fungi	p__Basidiomycota	c__Agaricomycetes	o__Russulales	f__Stereaceae	g__Stereum	s__Stereum_hirsutum
9891faa13e32a2ce14bb6320aec9503d	k__Fungi	p__Basidiomycota	c__Agaricomycetes	o__Russulales	f__Peniophoraceae	g__Subulicystidium	s__Subulicystidium_longisporum
a95925ec8264518cf05eeddb47a9a99f	k__Fungi	p__Entorrhizomycota	c__Entorrhizomycetes	o__Talbotiomycetales	f__Talbotiomycetaceae	g__Talbotiomyces	s__Talbotiomyces_calosporus
097c1380f5f7a6c76fe25f2ec2a00231	k__Fungi	p__Basidiomycota	c__Agaricomycetes	o__Cantharellales	f__Ceratobasidiaceae	g__Thanatephorus	s__Thanatephorus_cucumeris
72dd15823df6f1578ec05aef31606d79	k__Fungi	p__Basidiomycota	c__Agaricomycetes	o__Cantharellales	f__Ceratobasidiaceae	g__Thanatephorus	s__Thanatephorus_cucumeris
970133bdc6cc01b56b19b9c5f2f28a8e	k__Fungi	p__Basidiomycota	c__Agaricomycetes	o__Cantharellales	f__Ceratobasidiaceae	g__Thanatephorus	s__Thanatephorus_cucumeris
e0710b6412ac9106d9026547973c1e79	k__Fungi	p__Basidiomycota	c__Exobasidiomycetes	o__Tilletiales	f__Tilletiaceae	g__Tilletia	s__Tilletia_barclayana
9ad6bf97301efac765b6a101040667b7	k__Fungi	p__Basidiomycota	c__Exobasidiomycetes	o__Entylomatales	f__Entylomatales_fam_Incertae_sedis	g__Tilletiopsis	s__Tilletiopsis_washingtonensis
71d925ce7e51a39deefced3eb8055743	k__Fungi	p__Basidiomycota	c__Agaricomycetes	o__Polyporales	f__Coriolaceae	g__Trametes	s__Trametes_gibbosa
90e59695b751808e2f5d43ebacc6c973	k__Fungi	p__Basidiomycota	c__Agaricomycetes	o__Polyporales	f__Coriolaceae	g__Trametes	s__Trametes_hirsuta
b32bf081ead7bd90216d9405ca9e13f3	k__Fungi	p__Basidiomycota	c__Agaricomycetes	o__Polyporales	f__Coriolaceae	g__Trametes	s__Trametes_versicolor
b8f7f7d7f6b71463ff6ae9bf7ebb2c95	k__Fungi	p__Basidiomycota	c__Ustilaginomycetes	o__Ustilaginales	f__Ustilaginaceae	g__Tranzscheliella	s__Tranzscheliella_hypodytes
a8e9e61a513ca036e1e65dd17b9ae5a5	k__Fungi	p__Ascomycota	c__Sordariomycetes	o__Hypocreales	f__Hypocreaceae	g__Trichoderma	s__Trichoderma_harzianum
04f99fba9d13a0e1e8b3f719e086b11a	k__Fungi	p__Ascomycota	c__Sordariomycetes	o__Hypocreales	f__Hypocreaceae	g__Trichoderma	s__Trichoderma_spirale
f8f49c9f8c18da4bab207e9a7651a0e4	k__Fungi	p__Ascomycota	c__Sordariomycetes	o__Hypocreales	f__Hypocreaceae	g__Trichoderma	s__Trichoderma_viride
fc77f96dfbe2a7ca9b20d71906c26369	k__Fungi	p__Basidiomycota	c__Agaricomycetes	o__Agaricales	f__Agaricaceae	g__Tulostoma	s__Tulostoma_brumale
78d1ea972f34df789d5b1be0950a37d2	k__Fungi	p__Basidiomycota	c__Agaricomycetes	o__Agaricales	f__Agaricaceae	g__Tulostoma	s__Tulostoma_pulchellum
d9ed8c284d3120f03a02075e67db12dd	k__Fungi	p__Basidiomycota	c__Agaricomycetes	o__Agaricales	f__Typhulaceae	g__Typhula	s__Typhula_variabilis
54b59ce4bdc0d0816c3655a545f5f7cd	k__Fungi	p__Basidiomycota	c__Tremellomycetes	o__Cystofilobasidiales	f__Mrakiaceae	g__Udeniomyces	s__Udeniomyces_kanasensis
977ab6be0a3a2ecc1e82ca69903946dd	k__Fungi	p__Mucoromycota	c__Umbelopsidomycetes	o__Umbelopsidales	f__Umbelopsidaceae	g__Umbelopsis	s__Umbelopsis_isabellina
d0e2787378d94e4d1d72e2cfb2120c27	k__Fungi	p__Ascomycota	c__Eurotiomycetes	o__Chaetothyriales	f__Herpotrichiellaceae	g__unidentified	s__unidentified
2f00afb8d75f61acbe0b94d48cf03c8e	k__Fungi	p__Ascomycota	c__Dothideomycetes	o__Pleosporales	f__Sporormiaceae	g__unidentified	s__unidentified
7c109245fa9cdea5bf3eeaf3c6861948	k__Fungi	p__Ascomycota	c__Dothideomycetes	o__Pleosporales	f__Phaeosphaeriaceae	g__unidentified	s__unidentified
9d2f6422ee255e3db9b6da29e9e37116	k__Fungi	p__Ascomycota	c__Sordariomycetes	o__Sordariales	f__Lasiosphaeriaceae	g__unidentified	s__unidentified
b3d83a713eec936e7eb782ff7f6965dd	k__Fungi	p__Ascomycota	c__Dothideomycetes	o__Capnodiales	f__Teratosphaeriaceae	g__unidentified	s__unidentified
6954daa3bf2e032aecb8a9587ecd4951	k__Fungi	p__Ascomycota	c__Sordariomycetes	o__Sordariales	f__Chaetomiaceae	g__unidentified	s__unidentified
6e38d21ee4e9d31adf02deeeb602d2b0	k__Fungi	p__Ascomycota	c__Sordariomycetes	o__Coniochaetales	f__Coniochaetaceae	g__unidentified	s__unidentified
5d3db1ea5f6433ac47155840ad42aef8	k__Fungi	p__Ascomycota	c__Dothideomycetes	o__Pleosporales	f__Phaeosphaeriaceae	g__unidentified	s__unidentified
3e1799e7bf9ae7ab470330ec4a4f68e8	k__Fungi	p__Ascomycota	c__Dothideomycetes	o__Pleosporales	f__Sporormiaceae	g__unidentified	s__unidentified
546a3aebe9ae7dd7b744ea491ba949b6	k__Fungi	p__Ascomycota	c__Dothideomycetes	o__Pleosporales	f__Phaeosphaeriaceae	g__unidentified	s__unidentified
f8cab925b916d7f0d282db7acb3d072e	k__Fungi	p__Ascomycota	c__Sordariomycetes	o__Sordariales	f__Lasiosphaeriaceae	g__unidentified	s__unidentified
251b3ed19e6d31806dc6f6b2d9200d95	k__Fungi	p__Basidiomycota	c__Agaricomycetes	o__Agaricales	f__Lycoperdaceae	g__unidentified	s__unidentified
136328a47182aeaf74d40e93b83ab2c6	k__Fungi	p__Ascomycota	c__Dothideomycetes	o__Pleosporales	f__Sporormiaceae	g__unidentified	s__unidentified
72a2fd3268d0a3f5ef4c85a51d71aeaa	k__Fungi	p__Ascomycota	c__Dothideomycetes	o__Pleosporales	f__Phaeosphaeriaceae	g__unidentified	s__unidentified
eb3e6ef257124f187f40c56ccdf1c894	k__Fungi	p__Ascomycota	c__Sordariomycetes	o__Sordariales	f__Chaetomiaceae	g__unidentified	s__unidentified
dabc0aec7938ebe5425957f4093b3e34	k__Fungi	p__Ascomycota	c__Sordariomycetes	o__Hypocreales	f__Nectriaceae	g__unidentified	s__unidentified
a802d731099b59adbb6fb718974198a9	k__Fungi	p__Ascomycota	c__Pezizomycetes	o__Pezizales	f__Pyronemataceae	g__unidentified	s__unidentified
7ab17d2dbda98b0bf9f69ad9ba0821c2	k__Fungi	p__Ascomycota	c__Orbiliomycetes	o__Orbiliales	f__Orbiliaceae	g__unidentified	s__unidentified
c19f0bdec64f8cf78b76d576466dcda7	k__Fungi	p__Glomeromycota	c__Glomeromycetes	o__Glomerales	f__Glomeraceae	g__unidentified	s__unidentified
13b184bbe8fe3fa9df28934688654800	k__Fungi	p__Ascomycota	c__Dothideomycetes	o__Pleosporales	f__Didymosphaeriaceae	g__unidentified	s__unidentified
1207ee5163568b76c2f1fcfff2743206	k__Fungi	p__Ascomycota	c__Dothideomycetes	o__Pleosporales	f__Didymosphaeriaceae	g__unidentified	s__unidentified
509c7172afad42314cb35a11f6d23a1a	k__Fungi	p__Ascomycota	c__Sordariomycetes	o__Sordariales	f__Chaetomiaceae	g__unidentified	s__unidentified
ead16e1111b5eb258f979ecd0120ea6c	k__Fungi	p__Ascomycota	c__Pezizomycetes	o__Pezizales	f__Pezizaceae	g__unidentified	s__unidentified
3629d5843cdc4c9cb690c26f7a55c2ae	k__Fungi	p__Ascomycota	c__Eurotiomycetes	o__Chaetothyriales	f__Herpotrichiellaceae	g__unidentified	s__unidentified
2a6ba4856f9782fadb705b6111965d43	k__Fungi	p__Ascomycota	c__Sordariomycetes	o__Sordariales	f__Chaetomiaceae	g__unidentified	s__unidentified
e35abeb1e4bf4e50e684be46c6efb23a	k__Fungi	p__Ascomycota	c__Dothideomycetes	o__Pleosporales	f__Phaeosphaeriaceae	g__unidentified	s__unidentified
7d74b2f52f4ac12fcc58d74ab8fffd11	k__Fungi	p__Basidiomycota	c__Agaricomycetes	o__Polyporales	f__Meruliaceae	g__unidentified	s__unidentified
1f468db3b162f6de4219ce91f4f3b0a3	k__Fungi	p__Ascomycota	c__Eurotiomycetes	o__Chaetothyriales	f__Herpotrichiellaceae	g__unidentified	s__unidentified
a36574f0ba9f769f2ddf1fbe0cdebd9a	k__Fungi	p__Ascomycota	c__Dothideomycetes	o__Pleosporales	f__Lophiostomataceae	g__unidentified	s__unidentified
8c35922c97e0cd710995ec8559393487	k__Fungi	p__Basidiomycota	c__Agaricomycetes	o__Hymenochaetales	f__Schizoporaceae	g__unidentified	s__unidentified
2aaec1ec12e7b52b0056fcd032b9a94f	k__Fungi	p__Ascomycota	c__Sordariomycetes	o__Sordariales	f__Chaetomiaceae	g__unidentified	s__unidentified
a84e5c541bed79df2adfd0086b929dc3	k__Fungi	p__Ascomycota	c__Eurotiomycetes	o__Eurotiales	f__Aspergillaceae	g__unidentified	s__unidentified
1fbe1861eef3726d9a416892d9db2b52	k__Fungi	p__Ascomycota	c__Dothideomycetes	o__Pleosporales	f__Phaeosphaeriaceae	g__unidentified	s__unidentified
3167fc348fa4264af327e16c8d5a6958	k__Fungi	p__Ascomycota	c__Sordariomycetes	o__Microascales	f__Microascaceae	g__unidentified	s__unidentified
578ecdb38898de07ea12cbda94da2642	k__Fungi	p__Ascomycota	c__Eurotiomycetes	o__Eurotiales	f__Aspergillaceae	g__unidentified	s__unidentified
4bb9cb7f37f0284f12d59ab26db9240c	k__Fungi	p__Ascomycota	c__Sordariomycetes	o__Glomerellales	f__Plectosphaerellaceae	g__unidentified	s__unidentified
dd17c642f2d1c3aeb8adb5d9d841d38f	k__Fungi	p__Basidiomycota	c__Agaricomycetes	o__Agaricales	f__Agaricaceae	g__unidentified	s__unidentified
f4c9f6191d20f0642787784a2afba394	k__Fungi	p__Ascomycota	c__Pezizomycetes	o__Pezizales	f__Pyronemataceae	g__unidentified	s__unidentified
c6dd661b21dff99c8214df5b9b391827	k__Fungi	p__Ascomycota	c__Dothideomycetes	o__Pleosporales	f__Torulaceae	g__unidentified	s__unidentified
e3ab37ab8aa0ca629d5ca7bffc6a4496	k__Fungi	p__Ascomycota	c__Sordariomycetes	o__Sordariales	f__Lasiosphaeriaceae	g__unidentified	s__unidentified
08c130e696d49e7942f0d612c560d480	k__Fungi	p__Ascomycota	c__Orbiliomycetes	o__Orbiliales	f__Orbiliaceae	g__unidentified	s__unidentified
17e2c3e89ea98abd3db781d59fc59ac0	k__Fungi	p__Ascomycota	c__Eurotiomycetes	o__Eurotiales	f__Aspergillaceae	g__unidentified	s__unidentified
c87c7ee7479713169eec41e9f0f51baf	k__Fungi	p__Ascomycota	c__Eurotiomycetes	o__Chaetothyriales	f__Trichomeriaceae	g__unidentified	s__unidentified
df10faa823fbb46d8d41619f9ded14b1	k__Fungi	p__Basidiomycota	c__Agaricomycetes	o__Agaricales	f__Lycoperdaceae	g__unidentified	s__unidentified
7eeb93b1a2611653bacadbc71699ae70	k__Fungi	p__Ascomycota	c__Eurotiomycetes	o__Chaetothyriales	f__Herpotrichiellaceae	g__unidentified	s__unidentified
cb721a7f9bc542ffcaf5e0bd95d52c00	k__Fungi	p__Ascomycota	c__Dothideomycetes	o__Pleosporales	f__Sporormiaceae	g__unidentified	s__unidentified
e03d33f6beb3d90eba29ca1ec01f8292	k__Fungi	p__Ascomycota	c__Dothideomycetes	o__Pleosporales	f__Sporormiaceae	g__unidentified	s__unidentified
f1ca7905a7dc424ae16866957436bfa2	k__Fungi	p__Ascomycota	c__Dothideomycetes	o__Pleosporales	f__Phaeosphaeriaceae	g__unidentified	s__unidentified
f7f54372cd63c9413dbb0666d2d7516a	k__Fungi	p__Ascomycota	c__Sordariomycetes	o__Sordariales	f__Lasiosphaeriaceae	g__unidentified	s__unidentified
4b5b6d6f3484f4b7e35d4206230513bf	k__Fungi	p__Ascomycota	c__Dothideomycetes	o__Pleosporales	f__Sporormiaceae	g__unidentified	s__unidentified
c0d679db851b271b67ee84e297feb440	k__Fungi	p__Ascomycota	c__Dothideomycetes	o__Pleosporales	f__Phaeosphaeriaceae	g__unidentified	s__unidentified
3e3c76154846768ff40c4bc46e2b3e98	k__Fungi	p__Ascomycota	c__Dothideomycetes	o__Pleosporales	f__Lophiostomataceae	g__unidentified	s__unidentified
84ea07bfcf0fd1f3b0d23c83bcb493c5	k__Fungi	p__Ascomycota	c__Dothideomycetes	o__Pleosporales	f__Phaeosphaeriaceae	g__unidentified	s__unidentified
dff859ae611aa61db320c3c670021733	k__Fungi	p__Ascomycota	c__Sordariomycetes	o__Sordariales	f__Lasiosphaeriaceae	g__unidentified	s__unidentified
7344a1a895d437ba195aebe4463468c0	k__Fungi	p__Ascomycota	c__Sordariomycetes	o__Xylariales	f__Xylariaceae	g__unidentified	s__unidentified
7c3d9aff0a6910fa9e70f532742f6bd8	k__Fungi	p__Ascomycota	c__Sordariomycetes	o__Sordariales	f__Lasiosphaeriaceae	g__unidentified	s__unidentified
e8cd4caf56ba95e2fbc181f599595fa4	k__Fungi	p__Ascomycota	c__Eurotiomycetes	o__Eurotiales	f__Aspergillaceae	g__unidentified	s__unidentified
db27c7bfc84ce9ccd81ba8ed510ef9e6	k__Fungi	p__Ascomycota	c__Sordariomycetes	o__Xylariales	f__Xylariaceae	g__unidentified	s__unidentified
9dd1b67f5316824d5ac4bfee3f805fd3	k__Fungi	p__Ascomycota	c__Eurotiomycetes	o__Eurotiales	f__Aspergillaceae	g__unidentified	s__unidentified
7a7d7c4ff5d153d6098c4ab2995839cd	k__Fungi	p__Ascomycota	c__Dothideomycetes	o__Pleosporales	f__Sporormiaceae	g__unidentified	s__unidentified
160ac3a8d8dd4738b8f39d81770276da	k__Fungi	p__Ascomycota	c__Dothideomycetes	o__Pleosporales	f__Sporormiaceae	g__unidentified	s__unidentified
bdf23d4d229e9150f060353eef29b8e4	k__Fungi	p__Glomeromycota	c__Glomeromycetes	o__Glomerales	f__Glomeraceae	g__unidentified	s__unidentified
e1e1b448ea6e953066e04657719fb0d8	k__Fungi	p__Ascomycota	c__Sordariomycetes	o__Sordariales	f__Chaetomiaceae	g__unidentified	s__unidentified
5534077ed438f56f2fc651cbafb10efc	k__Fungi	p__Ascomycota	c__Sordariomycetes	o__Hypocreales	f__Nectriaceae	g__unidentified	s__unidentified
60f10bd0aa6df212838b7a96728ce8b6	k__Fungi	p__Ascomycota	c__Sordariomycetes	o__Sordariales	f__Chaetomiaceae	g__unidentified	s__unidentified
ba78f0c46597e8c9de0a965d8b9b2f5d	k__Fungi	p__Ascomycota	c__Sordariomycetes	o__Coniochaetales	f__Coniochaetaceae	g__unidentified	s__unidentified
b596dc5d758bc4f0dd1ba6fa43291edd	k__Fungi	p__Ascomycota	c__Dothideomycetes	o__Pleosporales	f__Sporormiaceae	g__unidentified	s__unidentified
dae5f05528d4cb77543f40c8bdc8f01d	k__Fungi	p__Ascomycota	c__Sordariomycetes	o__Hypocreales	f__Cordycipitaceae	g__unidentified	s__unidentified
84e885c46dde896daf249dcb82e2a09b	k__Fungi	p__Basidiomycota	c__Ustilaginomycetes	o__Ustilaginales	f__Ustilaginaceae	g__unidentified	s__unidentified
1ecf84bf2a17c5146f850f65f1299867	k__Fungi	p__Ascomycota	c__Dothideomycetes	o__Pleosporales	f__Phaeosphaeriaceae	g__unidentified	s__unidentified
a3e8c5fb1b6d04e0b5aeb4fba0f91af0	k__Fungi	p__Ascomycota	c__Eurotiomycetes	o__Chaetothyriales	f__Herpotrichiellaceae	g__unidentified	s__unidentified
f6502f8aa385dda34c5e8004fe4fcaa4	k__Fungi	p__Ascomycota	c__Sordariomycetes	o__Sordariales	f__Chaetomiaceae	g__unidentified	s__unidentified
7a2974ab9113f60aeb8d645ca6098db5	k__Fungi	p__Ascomycota	c__Dothideomycetes	o__Pleosporales	f__Phaeosphaeriaceae	g__unidentified	s__unidentified
281924874fc364eec45abc3f51603cc6	k__Fungi	p__Basidiomycota	c__Agaricomycetes	o__Polyporales	f__Meruliaceae	g__unidentified	s__unidentified
8174a6812a1443752aabad87b308ae1b	k__Fungi	p__Ascomycota	c__Dothideomycetes	o__Pleosporales	f__Didymosphaeriaceae	g__unidentified	s__unidentified
4ab6326208dcb2fa9afa0069b8b79476	k__Fungi	p__Ascomycota	c__Eurotiomycetes	o__Eurotiales	f__Aspergillaceae	g__unidentified	s__unidentified
dd385c0d909ea55f5732c27f3fbd72cc	k__Fungi	p__Basidiomycota	c__Agaricomycetes	o__Agaricales	f__Clavariaceae	g__unidentified	s__unidentified
7349c28587c85169710b0cd3e78ff13a	k__Fungi	p__Ascomycota	c__Sordariomycetes	o__Sordariales	f__Chaetomiaceae	g__unidentified	s__unidentified
9720ebdf5e9e4ddd5b32f95bbc42ac7a	k__Fungi	p__Basidiomycota	c__Agaricomycetes	o__Agaricales	f__Lycoperdaceae	g__unidentified	s__unidentified
ac44559bfc52af7d8816b8a74509b442	k__Fungi	p__Ascomycota	c__Eurotiomycetes	o__Chaetothyriales	f__Herpotrichiellaceae	g__unidentified	s__unidentified
73252334335a5262b85b9b6303e08ac6	k__Fungi	p__Ascomycota	c__Sordariomycetes	o__Sordariales	f__Lasiosphaeriaceae	g__unidentified	s__unidentified
4330da9c91194e1af018317de5230df2	k__Fungi	p__Ascomycota	c__Dothideomycetes	o__Pleosporales	f__Sporormiaceae	g__unidentified	s__unidentified
77fdbc5970565cbfe1a6330bb36f7b1a	k__Fungi	p__Ascomycota	c__Dothideomycetes	o__Pleosporales	f__Sporormiaceae	g__unidentified	s__unidentified
13b84a77b6af50b502d06cf08004e327	k__Fungi	p__Ascomycota	c__Sordariomycetes	o__Glomerellales	f__Plectosphaerellaceae	g__unidentified	s__unidentified
e54c7364bec206e25e46babe020804fc	k__Fungi	p__Ascomycota	c__Eurotiomycetes	o__Eurotiales	f__Aspergillaceae	g__unidentified	s__unidentified
7707a949245df0049a37bd19d88433dc	k__Fungi	p__Basidiomycota	c__Agaricomycetes	o__Agaricales	f__Tricholomataceae	g__unidentified	s__unidentified
3c7703a095771b748b853a66c579efec	k__Fungi	p__Basidiomycota	c__Agaricomycetes	o__Agaricales	f__Tricholomataceae	g__unidentified	s__unidentified
0e6877eb756081f7cfcd06582ba1c72b	k__Fungi	p__Ascomycota	c__Eurotiomycetes	o__Chaetothyriales	f__Herpotrichiellaceae	g__unidentified	s__unidentified
0ea7764d3e6ec0f3153ea8a79e6302c4	k__Fungi	p__Ascomycota	c__Sordariomycetes	o__Hypocreales	f__Hypocreales_fam_Incertae_sedis	g__unidentified	s__unidentified
34a090d3e5b471b6c8d187cd65c6434f	k__Fungi	p__Ascomycota	c__Pezizomycetes	o__Pezizales	f__Pyronemataceae	g__unidentified	s__unidentified
428519be72a10ba6b5518ef492f4522f	k__Fungi	p__Ascomycota	c__Dothideomycetes	o__Pleosporales	f__Sporormiaceae	g__unidentified	s__unidentified
f5f636636c3d0778275f5169c8fad9d2	k__Fungi	p__Ascomycota	c__Dothideomycetes	o__Pleosporales	f__Phaeosphaeriaceae	g__unidentified	s__unidentified
00d15cf90c160236fa68b6adc13c0c40	k__Fungi	p__Ascomycota	c__Sordariomycetes	o__Hypocreales	f__Nectriaceae	g__unidentified	s__unidentified
f5ccb68e64738bccc06479dfc30a7968	k__Fungi	p__Ascomycota	c__Sordariomycetes	o__Hypocreales	f__Nectriaceae	g__unidentified	s__unidentified
1f6dabf4ba22caf44f7948896a61a212	k__Fungi	p__Ascomycota	c__Dothideomycetes	o__Pleosporales	f__Lophiostomataceae	g__unidentified	s__unidentified
c1cd910b3028830f0fdd125e1e05e683	k__Fungi	p__Ascomycota	c__Sordariomycetes	o__Sordariales	f__Chaetomiaceae	g__unidentified	s__unidentified
37f5a5e0ae8d51f0dc9bba2a5f0c9622	k__Fungi	p__Basidiomycota	c__Agaricomycetes	o__Agaricales	f__Lycoperdaceae	g__unidentified	s__unidentified
f7f53f38e61db8e84359583c96b684a7	k__Fungi	p__Ascomycota	c__Sordariomycetes	o__Sordariales	f__Lasiosphaeriaceae	g__unidentified	s__unidentified
71925bb8ba59c50a708b2702dbb6d7d2	k__Fungi	p__Ascomycota	c__Dothideomycetes	o__Pleosporales	f__Lophiostomataceae	g__unidentified	s__unidentified
95c0e587b31998883b1ec3a5d568d477	k__Fungi	p__Ascomycota	c__Sordariomycetes	o__Sordariales	f__Lasiosphaeriaceae	g__unidentified	s__unidentified
c17794e84d51e5b84b236d661468751f	k__Fungi	p__Basidiomycota	c__Agaricomycetes	o__Hymenochaetales	f__Schizoporaceae	g__unidentified	s__unidentified
2b78b25fb318d7e6f7c4339868ccfb57	k__Fungi	p__Basidiomycota	c__Microbotryomycetes	o__Sporidiobolales	f__Sporidiobolaceae	g__unidentified	s__unidentified
e61ef2e3db3d680f610f9fd5e6451f2f	k__Fungi	p__Ascomycota	c__Dothideomycetes	o__Pleosporales	f__Didymosphaeriaceae	g__unidentified	s__unidentified
13d762f0471e76d7ea0206feabf7dba9	k__Fungi	p__Ascomycota	c__Dothideomycetes	o__Pleosporales	f__Sporormiaceae	g__unidentified	s__unidentified
164bfafda293483ccce93e9188c3563e	k__Fungi	p__Ascomycota	c__Dothideomycetes	o__Pleosporales	f__Sporormiaceae	g__unidentified	s__unidentified
3cefb4ac578b88401c512105348a8ddd	k__Fungi	p__Ascomycota	c__Sordariomycetes	o__Microascales	f__Microascaceae	g__unidentified	s__unidentified
98403d412c48bce3aae4fb32f1b0ef7d	k__Fungi	p__Ascomycota	c__Dothideomycetes	o__Pleosporales	f__Pleosporaceae	g__unidentified	s__unidentified
a7db621c78debf1757ce85bcfb23982b	k__Fungi	p__Basidiomycota	c__Agaricomycetes	o__Agaricales	f__Lycoperdaceae	g__unidentified	s__unidentified
15a798c882468188bae384506ad86899	k__Fungi	p__Ascomycota	c__Sordariomycetes	o__Sordariales	f__Lasiosphaeriaceae	g__unidentified	s__unidentified
7ae3f570d3ed07467cfe676adad035e3	k__Fungi	p__Ascomycota	c__Dothideomycetes	o__Pleosporales	f__Sporormiaceae	g__unidentified	s__unidentified
d371f481f54e95d18cc9567105fcc926	k__Fungi	p__Ascomycota	c__Sordariomycetes	o__Sordariales	f__Chaetomiaceae	g__unidentified	s__unidentified
94749eb4823028ce2069fe2b1481f7f4	k__Fungi	p__Basidiomycota	c__Agaricomycetes	o__Agaricales	f__Psathyrellaceae	g__unidentified	s__unidentified
a61d4a8254fea2e354d9950faedbfc9a	k__Fungi	p__Ascomycota	c__Dothideomycetes	o__Pleosporales	f__Sporormiaceae	g__unidentified	s__unidentified
c0e2cf3ba3881e7aeda83380a355d7eb	k__Fungi	p__Ascomycota	c__Eurotiomycetes	o__Chaetothyriales	f__Herpotrichiellaceae	g__unidentified	s__unidentified
c126afdbf821dd5ab8113a03cae45953	k__Fungi	p__Ascomycota	c__Sordariomycetes	o__Sordariales	f__Lasiosphaeriaceae	g__unidentified	s__unidentified
2e1e29d86bb638bc04301f12a58a1bf3	k__Fungi	p__Ascomycota	c__Sordariomycetes	o__Magnaporthales	f__Magnaporthaceae	g__unidentified	s__unidentified
3e799b8ba24837b97586ac90e23f99a6	k__Fungi	p__Ascomycota	c__Dothideomycetes	o__Pleosporales	f__Sporormiaceae	g__unidentified	s__unidentified
aea3daa96fe83dc922ccecb002b9520d	k__Fungi	p__Ascomycota	c__Sordariomycetes	o__Hypocreales	f__Bionectriaceae	g__unidentified	s__unidentified
fb814cb75a80895c56031e4fe2ffc9e7	k__Fungi	p__Ascomycota	c__Dothideomycetes	o__Capnodiales	f__Cladosporiaceae	g__unidentified	s__unidentified
42b20152bd2c8601a8865948cf003e38	k__Fungi	p__Ascomycota	c__Sordariomycetes	o__Hypocreales	f__Cordycipitaceae	g__unidentified	s__unidentified
4a86c568925cc859fe5b7ec5f2c1d5ed	k__Fungi	p__Basidiomycota	c__Agaricomycetes	o__Agaricales	f__Psathyrellaceae	g__unidentified	s__unidentified
bad7e6bad8cd996c248573e8d2abe768	k__Fungi	p__Basidiomycota	c__Agaricomycetes	o__Cantharellales	f__Ceratobasidiaceae	g__unidentified	s__unidentified
190dc8ad809075903be176178dc766d1	k__Fungi	p__Ascomycota	c__Sordariomycetes	o__Xylariales	f__Diatrypaceae	g__unidentified	s__unidentified
8183891406025d0c82d6a9e89785945f	k__Fungi	p__Glomeromycota	c__Glomeromycetes	o__Diversisporales	f__Diversisporaceae	g__unidentified	s__unidentified
9673ba0c4503534ae02256859965148a	k__Fungi	p__Ascomycota	c__Orbiliomycetes	o__Orbiliales	f__Orbiliaceae	g__unidentified	s__unidentified
ef6bede1c369524d74d7465cb967b164	k__Fungi	p__Basidiomycota	c__Agaricomycetes	o__Thelephorales	f__Thelephoraceae	g__unidentified	s__unidentified
ddd9d77c179cca42ed52cb80960e776e	k__Fungi	p__Ascomycota	c__Sordariomycetes	o__Hypocreales	f__Stachybotryaceae	g__unidentified	s__unidentified
61d468487179528f062c0c28500f3c0a	k__Fungi	p__Ascomycota	c__Eurotiomycetes	o__Onygenales	f__Gymnoascaceae	g__unidentified	s__unidentified
05d02591fa9eb95984421fd599e0a373	k__Fungi	p__Ascomycota	c__Sordariomycetes	o__Hypocreales	f__Clavicipitaceae	g__unidentified	s__unidentified
3defe84f87d0c34dca93e4d7063547a6	k__Fungi	p__Basidiomycota	c__Agaricomycetes	o__Cantharellales	f__Ceratobasidiaceae	g__unidentified	s__unidentified
c374c221d5c8b7ce698c35b263816df6	k__Fungi	p__Ascomycota	c__Sordariomycetes	o__Hypocreales	f__Nectriaceae	g__unidentified	s__unidentified
29aed85604771b4c8df686e35afd8768	k__Fungi	p__Glomeromycota	c__Glomeromycetes	o__Glomerales	f__Claroideoglomeraceae	g__unidentified	s__unidentified
5d68d362131bd4685e3fe45d2fd570dd	k__Fungi	p__Glomeromycota	c__Glomeromycetes	o__Glomerales	f__Claroideoglomeraceae	g__unidentified	s__unidentified
5f59913018f5ce74d465648cc919eba3	k__Fungi	p__Basidiomycota	c__Agaricomycetes	o__Cantharellales	f__Ceratobasidiaceae	g__unidentified	s__unidentified
f92c54872fc0c204a6d9a9485387ceab	k__Fungi	p__Ascomycota	c__Sordariomycetes	o__Hypocreales	f__Hypocreales_fam_Incertae_sedis	g__Acremonium	s__unidentified
87747f7714d885e777636fa03fd2c668	k__Fungi	p__Basidiomycota	c__Agaricomycetes	o__Agaricales	f__Agaricaceae	g__Agaricus	s__unidentified
3227691b4acb5325aa69e174da17c37c	k__Fungi	p__Ascomycota	c__Dothideomycetes	o__Pleosporales	f__Pleosporaceae	g__Alternaria	s__unidentified
b551bc3bfeab9785b4f69b4bfdd64764	k__Fungi	p__Ascomycota	c__Dothideomycetes	o__Pleosporales	f__Pleosporaceae	g__Alternaria	s__unidentified
f1598a3170eee1c6d727d8aba140c10d	k__Fungi	p__Ascomycota	c__Sordariomycetes	o__Xylariales	f__Xylariaceae	g__Anthostomella	s__unidentified
3a24817e948e91fb3c6220ea730a7c17	k__Fungi	p__Ascomycota	c__Dothideomycetes	o__Pleosporales	f__Didymosphaeriaceae	g__Aporospora	s__unidentified
8bab6efc36679743b231a2e6144d00f6	k__Fungi	p__Ascomycota	c__Leotiomycetes	o__Helotiales	f__Hyaloscyphaceae	g__Arachnopeziza	s__unidentified
d34bb04d8850e168efb859447f2bdebb	k__Fungi	p__Ascomycota	c__Sordariomycetes	o__Sordariales	f__Lasiosphaeriaceae	g__Arnium	s__unidentified
660d396fbe0430f929943f88e9ee219f	k__Fungi	p__Ascomycota	c__Orbiliomycetes	o__Orbiliales	f__Orbiliaceae	g__Arthrobotrys	s__unidentified
9ffe444e6f5d480179ff0e1cd46817c2	k__Fungi	p__Ascomycota	c__Orbiliomycetes	o__Orbiliales	f__Orbiliaceae	g__Arthrobotrys	s__unidentified
d0f1d6d9a29ed4d8d54ce657973d591f	k__Fungi	p__Ascomycota	c__Eurotiomycetes	o__Chaetothyriales	f__Trichomeriaceae	g__Arthrocladium	s__unidentified
4b211d0245910199813b569b854f94ae	k__Fungi	p__Ascomycota	c__Leotiomycetes	o__Helotiales	f__Helotiaceae	g__Articulospora	s__unidentified
424cfecf2ea57d0e85b37049b5fb5675	k__Fungi	p__Ascomycota	c__Pezizomycetes	o__Pezizales	f__Ascobolaceae	g__Ascobolus	s__unidentified
b4dc3afb79ce136a2bd7f0582260ff28	k__Fungi	p__Ascomycota	c__Pezizomycetes	o__Pezizales	f__Ascobolaceae	g__Ascobolus	s__unidentified
d80be2dd96b0ca65b8c9d720ea531ff6	k__Fungi	p__Ascomycota	c__Pezizomycetes	o__Pezizales	f__Ascobolaceae	g__Ascobolus	s__unidentified
f5c572fc12699e2a09dca164ade96571	k__Fungi	p__Ascomycota	c__Pezizomycetes	o__Pezizales	f__Ascobolaceae	g__Ascobolus	s__unidentified
f91770cda0d41db159081c3a3d0b387a	k__Fungi	p__Ascomycota	c__Pezizomycetes	o__Pezizales	f__Ascobolaceae	g__Ascobolus	s__unidentified
ffe0775b359cde54323a76f1725e43bc	k__Fungi	p__Ascomycota	c__Eurotiomycetes	o__Eurotiales	f__Aspergillaceae	g__Aspergillus	s__unidentified
3191fd19c345ec97a3b9b50f31abdd55	k__Fungi	p__Basidiomycota	c__Agaricomycetes	o__Atheliales	f__Atheliaceae	g__Athelia	s__unidentified
dd138f89fc7dcba217346e7b00c13fb2	k__Fungi	p__Basidiomycota	c__Agaricomycetes	o__Auriculariales	f__Auriculariaceae	g__Auricularia	s__unidentified
07435134fe3f93349268c4366fd483e0	k__Fungi	p__Ascomycota	c__Eurotiomycetes	o__Onygenales	f__Onygenaceae	g__Auxarthron	s__unidentified
beda5e594b345dacdd7ae97f278c4ed2	k__Fungi	p__Basidiomycota	c__Geminibasidiomycetes	o__Geminibasidiales	f__Geminibasidiaceae	g__Basidioascus	s__unidentified
ac59f53d7cc26936aff71c802e2daa2c	k__Fungi	p__Ascomycota	c__Sordariomycetes	o__Hypocreales	f__Cordycipitaceae	g__Beauveria	s__unidentified
6d6855f241d7f252b512562e0419fcc7	k__Fungi	p__Basidiomycota	c__Agaricomycetes	o__Cantharellales	f__Botryobasidiaceae	g__Botryobasidium	s__unidentified
be0f2834249424fc0c14e732888c3208	k__Fungi	p__Ascomycota	c__Dothideomycetes	o__Botryosphaeriales	f__Botryosphaeriaceae	g__Botryosphaeria	s__unidentified
bbed481c509741c743509460b4a34796	k__Fungi	p__Ascomycota	c__Eurotiomycetes	o__Chaetothyriales	f__Trichomeriaceae	g__Bradymyces	s__unidentified
b5349682bc7da87d523768a097bd9722	k__Fungi	p__Ascomycota	c__Dothideomycetes	o__Pleosporales	f__Massarinaceae	g__Byssothecium	s__unidentified
b5410db05f79e1aae7fa6cf26ea6dd8f	k__Fungi	p__Ascomycota	c__Leotiomycetes	o__Helotiales	f__Helotiales_fam_Incertae_sedis	g__Cadophora	s__unidentified
de860f8dda01f4e25018a3870ee25975	k__Fungi	p__Ascomycota	c__Leotiomycetes	o__Helotiales	f__Helotiales_fam_Incertae_sedis	g__Cadophora	s__unidentified
e22802f557d6179e2a773b5bfd47d3d4	k__Fungi	p__Calcarisporiellomycota	c__Calcarisporiellomycetes	o__Calcarisporiellales	f__Calcarisporiellaceae	g__Calcarisporiella	s__unidentified
53747bab01f5465d459e5a7e2b519848	k__Fungi	p__Ascomycota	c__Dothideomycetes	o__Capnodiales	f__Capnodiaceae	g__Capnodium	s__unidentified
046dd3b3e32befede06d24fc60aa9637	k__Fungi	p__Basidiomycota	c__Agaricomycetes	o__Cantharellales	f__Ceratobasidiaceae	g__Ceratobasidium	s__unidentified
0cb699a86e87f48ddd61fa106edb7bcd	k__Fungi	p__Basidiomycota	c__Agaricomycetes	o__Cantharellales	f__Ceratobasidiaceae	g__Ceratobasidium	s__unidentified
2b4f7d396d1baa33e08d2dd3b39ce687	k__Fungi	p__Basidiomycota	c__Agaricomycetes	o__Cantharellales	f__Ceratobasidiaceae	g__Ceratobasidium	s__unidentified
4e37761f09d52eae716b9e5c0d6bcd20	k__Fungi	p__Basidiomycota	c__Agaricomycetes	o__Cantharellales	f__Ceratobasidiaceae	g__Ceratobasidium	s__unidentified
6a3b0bf7f39f5f17283d6ed8bb7d9ae9	k__Fungi	p__Basidiomycota	c__Agaricomycetes	o__Cantharellales	f__Ceratobasidiaceae	g__Ceratobasidium	s__unidentified
b920d50edd83ac1df5c4b34bfc8381e6	k__Fungi	p__Basidiomycota	c__Agaricomycetes	o__Cantharellales	f__Ceratobasidiaceae	g__Ceratobasidium	s__unidentified
2634770cce739776a942399405bb9bea	k__Fungi	p__Ascomycota	c__Sordariomycetes	o__Sordariales	f__Lasiosphaeriaceae	g__Cercophora	s__unidentified
b220adb3e06bd95c6d9c60a10ebf8baf	k__Fungi	p__Ascomycota	c__Sordariomycetes	o__Sordariales	f__Lasiosphaeriaceae	g__Cercophora	s__unidentified
90f6869ff4fa40341685fb0d192fa2c9	k__Fungi	p__Ascomycota	c__Sordariomycetes	o__Sordariales	f__Chaetomiaceae	g__Chaetomium	s__unidentified
7f0ff0d42a62d1a68fd15664f81cbefd	k__Fungi	p__Ascomycota	c__Dothideomycetes	o__Pleosporales	f__Phaeosphaeriaceae	g__Chaetosphaeronema	s__unidentified
ecfd920de9fab2fde2924a53355e0beb	k__Fungi	p__Ascomycota	c__Dothideomycetes	o__Pleosporales	f__Phaeosphaeriaceae	g__Chaetosphaeronema	s__unidentified
601007c87ae02fa9f9132f0cdab0c2e6	k__Fungi	p__Ascomycota	c__Leotiomycetes	o__Helotiales	f__Hyaloscyphaceae	g__Cistella	s__unidentified
653fdc8432413f1be69801f9a1b3a526	k__Fungi	p__Ascomycota	c__Leotiomycetes	o__Helotiales	f__Hyaloscyphaceae	g__Cistella	s__unidentified
c833b399e2e71c928d1240ddbb8be28a	k__Fungi	p__Ascomycota	c__Leotiomycetes	o__Helotiales	f__Hyaloscyphaceae	g__Cistella	s__unidentified
fba1720f3e4cd8c4d9afb0d1776031df	k__Fungi	p__Ascomycota	c__Leotiomycetes	o__Helotiales	f__Hyaloscyphaceae	g__Cistella	s__unidentified
9d7f1e1fbfb99dd32f8b5d77bd169709	k__Fungi	p__Ascomycota	c__Eurotiomycetes	o__Chaetothyriales	f__Herpotrichiellaceae	g__Cladophialophora	s__unidentified
be530aaf97f770256a440093999e7870	k__Fungi	p__Ascomycota	c__Eurotiomycetes	o__Chaetothyriales	f__Herpotrichiellaceae	g__Cladophialophora	s__unidentified
dbdf92b54adbacfe8140afdf8babfb0f	k__Fungi	p__Ascomycota	c__Eurotiomycetes	o__Chaetothyriales	f__Herpotrichiellaceae	g__Cladophialophora	s__unidentified
f2ac8a341b6acac34c0cf42fea0b5023	k__Fungi	p__Ascomycota	c__Eurotiomycetes	o__Chaetothyriales	f__Herpotrichiellaceae	g__Cladophialophora	s__unidentified
f9c9c7ed8ccd8548244ad0239d131a46	k__Fungi	p__Ascomycota	c__Eurotiomycetes	o__Chaetothyriales	f__Herpotrichiellaceae	g__Cladophialophora	s__unidentified
ff05dd36edcef463e22e89a8da355728	k__Fungi	p__Ascomycota	c__Eurotiomycetes	o__Chaetothyriales	f__Herpotrichiellaceae	g__Cladophialophora	s__unidentified
c4570264ee98c8d593169161fb018731	k__Fungi	p__Ascomycota	c__Dothideomycetes	o__Capnodiales	f__Cladosporiaceae	g__Cladosporium	s__unidentified
32259b3bd30762456799627dcfc8c436	k__Fungi	p__Glomeromycota	c__Glomeromycetes	o__Glomerales	f__Claroideoglomeraceae	g__Claroideoglomus	s__unidentified
a07c108f54e137788a3cc097d840696b	k__Fungi	p__Glomeromycota	c__Glomeromycetes	o__Glomerales	f__Claroideoglomeraceae	g__Claroideoglomus	s__unidentified
e476bf0402cc65f38453f4e640e9bef5	k__Fungi	p__Glomeromycota	c__Glomeromycetes	o__Glomerales	f__Claroideoglomeraceae	g__Claroideoglomus	s__unidentified
64ef80de346e285528965e983e545aff	k__Fungi	p__Basidiomycota	c__Agaricomycetes	o__Agaricales	f__Clavariaceae	g__Clavaria	s__unidentified
d1da099a1eb94c5bd08fbae81a5817cb	k__Fungi	p__Basidiomycota	c__Agaricomycetes	o__Agaricales	f__Clavariaceae	g__Clavaria	s__unidentified
eb227fa74df122d98397bea9590b27ec	k__Fungi	p__Basidiomycota	c__Agaricomycetes	o__Agaricales	f__Clavariaceae	g__Clavaria	s__unidentified
11b2035e42d31b37bca03fffc6ac8260	k__Fungi	p__Basidiomycota	c__Agaricomycetes	o__Agaricales	f__Entolomataceae	g__Clitopilus	s__unidentified
5c7532dc28800f4aa72ed78eb4b009a3	k__Fungi	p__Basidiomycota	c__Agaricomycetes	o__Agaricales	f__Entolomataceae	g__Clitopilus	s__unidentified
607f94bab207f9289b7f2153ea94fcdb	k__Fungi	p__Basidiomycota	c__Agaricomycetes	o__Agaricales	f__Entolomataceae	g__Clitopilus	s__unidentified
9537f5523503d7550bf340a065673634	k__Fungi	p__Basidiomycota	c__Agaricomycetes	o__Agaricales	f__Entolomataceae	g__Clitopilus	s__unidentified
f9795b4cf08213dbceabaa1253c7a82e	k__Fungi	p__Basidiomycota	c__Agaricomycetes	o__Agaricales	f__Entolomataceae	g__Clitopilus	s__unidentified
38484206bbc3c322b83e733be874f4e6	k__Fungi	p__Ascomycota	c__Sordariomycetes	o__Glomerellales	f__Glomerellaceae	g__Colletotrichum	s__unidentified
266832484cfd0c3ba07843eb217fc2d5	k__Fungi	p__Ascomycota	c__Sordariomycetes	o__Coniochaetales	f__Coniochaetaceae	g__Coniochaeta	s__unidentified
2cdfc647b1251f0970978d35510c34c2	k__Fungi	p__Ascomycota	c__Sordariomycetes	o__Coniochaetales	f__Coniochaetaceae	g__Coniochaeta	s__unidentified
807b841387ddc549d15f5c8b7d986d20	k__Fungi	p__Ascomycota	c__Sordariomycetes	o__Coniochaetales	f__Coniochaetaceae	g__Coniochaeta	s__unidentified
9d9fa5e1f9da1de95b93cb9bfaa5f848	k__Fungi	p__Ascomycota	c__Sordariomycetes	o__Coniochaetales	f__Coniochaetaceae	g__Coniochaeta	s__unidentified
b01ce15a8e8ca065ff1365c68749022d	k__Fungi	p__Ascomycota	c__Sordariomycetes	o__Coniochaetales	f__Coniochaetaceae	g__Coniochaeta	s__unidentified
b345a93eeef997bf4df96ab6528fb2da	k__Fungi	p__Ascomycota	c__Sordariomycetes	o__Coniochaetales	f__Coniochaetaceae	g__Coniochaeta	s__unidentified
ba2720155b1cd4a2c3785ae67ea56c17	k__Fungi	p__Ascomycota	c__Sordariomycetes	o__Coniochaetales	f__Coniochaetaceae	g__Coniochaeta	s__unidentified
d320cf37aca07f76c0ea542e042b1ab1	k__Fungi	p__Ascomycota	c__Sordariomycetes	o__Coniochaetales	f__Coniochaetaceae	g__Coniochaeta	s__unidentified
9cded9c27065663e7969b187c4cc8327	k__Fungi	p__Ascomycota	c__Eurotiomycetes	o__Chaetothyriales	f__Herpotrichiellaceae	g__Coniosporium	s__unidentified
001daf8818fdb39225d90243055ec96e	k__Fungi	p__Ascomycota	c__Sordariomycetes	o__Sordariales	f__Sordariales_fam_Incertae_sedis	g__Conlarium	s__unidentified
306870ac51eefb9467461e27fc09f24f	k__Fungi	p__Ascomycota	c__Sordariomycetes	o__Sordariales	f__Sordariales_fam_Incertae_sedis	g__Conlarium	s__unidentified
5a48f6cc3a2ce67c803a8b905fd97380	k__Fungi	p__Basidiomycota	c__Agaricomycetes	o__Agaricales	f__Psathyrellaceae	g__Coprinopsis	s__unidentified
c4922e4dc8bf1c07a32a3c8ddc45f313	k__Fungi	p__Basidiomycota	c__Agaricomycetes	o__Corticiales	f__Corticiaceae	g__Corticium	s__unidentified
c6abda3a597036ae654dd31fa5319ce7	k__Fungi	p__Basidiomycota	c__Agaricomycetes	o__Corticiales	f__Corticiaceae	g__Corticium	s__unidentified
67f9f70f22a17592a62d4549d9dad8c7	k__Fungi	p__Ascomycota	c__Dothideomycetes	o__Pleosporales	f__Corynesporascaceae	g__Corynespora	s__unidentified
2067040daed14814c0df8d4e7146d09d	k__Fungi	p__Ascomycota	c__Leotiomycetes	o__Helotiales	f__Helotiaceae	g__Crocicreas	s__unidentified
719d30c35a2656e9ee31319973c26cb6	k__Fungi	p__Ascomycota	c__Leotiomycetes	o__Helotiales	f__Helotiaceae	g__Crocicreas	s__unidentified
2c8999e50e0e7344af90ae9df110cd41	k__Fungi	p__Ascomycota	c__Sordariomycetes	o__Hypocreales	f__Nectriaceae	g__Cylindrocarpon	s__unidentified
305074dc81e22edeaa3fc5e058187eba	k__Fungi	p__Ascomycota	c__Sordariomycetes	o__Hypocreales	f__Nectriaceae	g__Cylindrocarpon	s__unidentified
6df07d4253aaa78c6b69baedad711919	k__Fungi	p__Ascomycota	c__Eurotiomycetes	o__Chaetothyriales	f__Cyphellophoraceae	g__Cyphellophora	s__unidentified
56ee505e9968f8b0d2b7f87761d99063	k__Fungi	p__Basidiomycota	c__Cystobasidiomycetes	o__Cystobasidiales	f__Cystobasidiaceae	g__Cystobasidium	s__unidentified
07499073bd078543af7ded18cdc7f692	k__Fungi	p__Ascomycota	c__Dothideomycetes	o__Capnodiales	f__Teratosphaeriaceae	g__Devriesia	s__unidentified
2a74d8eb5614c4231b94d3b4135fdc56	k__Fungi	p__Basidiomycota	c__Tremellomycetes	o__Tremellales	f__Bulleribasidiaceae	g__Dioszegia	s__unidentified
5f347f9f1d2cdf98a52f01e7fa399d1d	k__Fungi	p__Basidiomycota	c__Tremellomycetes	o__Tremellales	f__Bulleribasidiaceae	g__Dioszegia	s__unidentified
f9610a8e56a431a7c4724fb29cfde879	k__Fungi	p__Glomeromycota	c__Glomeromycetes	o__Diversisporales	f__Diversisporaceae	g__Diversispora	s__unidentified
066b074026b09cbe2379af7b7518686d	k__Fungi	p__Basidiomycota	c__Agaricomycetes	o__Agaricales	f__Entolomataceae	g__Entoloma	s__unidentified
7e61b5a5e5fa51b55c11466972d9b41d	k__Fungi	p__Basidiomycota	c__Agaricomycetes	o__Agaricales	f__Entolomataceae	g__Entoloma	s__unidentified
e095fd48efe19eca8cb9d84f831bf7c6	k__Fungi	p__Basidiomycota	c__Agaricomycetes	o__Agaricales	f__Entolomataceae	g__Entoloma	s__unidentified
18eeeda2fefbe71bff561f79426eca82	k__Fungi	p__Ascomycota	c__Eurotiomycetes	o__Chaetothyriales	f__Herpotrichiellaceae	g__Exophiala	s__unidentified
1d9281b71e995c4e19bfc6e62a093554	k__Fungi	p__Ascomycota	c__Eurotiomycetes	o__Chaetothyriales	f__Herpotrichiellaceae	g__Exophiala	s__unidentified
35918ba90122e71cf8e7959cf8527af4	k__Fungi	p__Ascomycota	c__Eurotiomycetes	o__Chaetothyriales	f__Herpotrichiellaceae	g__Exophiala	s__unidentified
a13f7588326a427fede3b2c38020f130	k__Fungi	p__Ascomycota	c__Eurotiomycetes	o__Chaetothyriales	f__Herpotrichiellaceae	g__Exophiala	s__unidentified
dab8942135fccfa26781c2fd88dacd94	k__Fungi	p__Ascomycota	c__Eurotiomycetes	o__Chaetothyriales	f__Herpotrichiellaceae	g__Exophiala	s__unidentified
dcf22cc06d05a52b7f4a6333e20ccedd	k__Fungi	p__Ascomycota	c__Eurotiomycetes	o__Chaetothyriales	f__Herpotrichiellaceae	g__Exophiala	s__unidentified
f246b18d7096c4aa5daa3be57675986f	k__Fungi	p__Ascomycota	c__Eurotiomycetes	o__Chaetothyriales	f__Herpotrichiellaceae	g__Exophiala	s__unidentified
01e0c1223b23f1e64b5dd18f72e6fd87	k__Fungi	p__Basidiomycota	c__Agaricomycetes	o__Agaricales	f__Tricholomataceae	g__Flagelloscypha	s__unidentified
2502d37332392f36d2f03fb712f1b570	k__Fungi	p__Glomeromycota	c__Glomeromycetes	o__Glomerales	f__Glomeraceae	g__Funneliformis	s__unidentified
43b0b2f5207b6c103da4bd0e3558c66d	k__Fungi	p__Glomeromycota	c__Glomeromycetes	o__Glomerales	f__Glomeraceae	g__Funneliformis	s__unidentified
29f53130a11af3162a8178bb18e1337f	k__Fungi	p__Basidiomycota	c__Agaricomycetes	o__Geastrales	f__Geastraceae	g__Geastrum	s__unidentified
8dfd7d80cb6e3ac68e1ee74d101440fc	k__Fungi	p__Basidiomycota	c__Geminibasidiomycetes	o__Geminibasidiales	f__Geminibasidiaceae	g__Geminibasidium	s__unidentified
dc10c1c4143ef693982297f4615cc028	k__Fungi	p__Basidiomycota	c__Geminibasidiomycetes	o__Geminibasidiales	f__Geminibasidiaceae	g__Geminibasidium	s__unidentified
1e84e307cf58648633868f295a67f4bb	k__Fungi	p__Ascomycota	c__Leotiomycetes	o__Thelebolales	f__Pseudeurotiaceae	g__Geomyces	s__unidentified
5ab7c588a1264bc960b2ad273464b1bc	k__Fungi	p__Ascomycota	c__Pezizomycetes	o__Pezizales	f__Pyronemataceae	g__Geopora	s__unidentified
bdbf08b1dccf7161ed0db4cfa8bd0879	k__Fungi	p__Basidiomycota	c__Agaricomycetes	o__Russulales	f__Lachnocladiaceae	g__Gloiothele	s__unidentified
c4730e221803e12e32c5a50c61e82eb0	k__Fungi	p__Basidiomycota	c__Tremellomycetes	o__Tremellales	f__Bulleribasidiaceae	g__Hannaella	s__unidentified
61181b91cdd2e4404de9942778a16b77	k__Fungi	p__Ascomycota	c__Saccharomycetes	o__Saccharomycetales	f__Saccharomycodaceae	g__Hanseniaspora	s__unidentified
6cce574b4db805ec6bf6e6efefe5649f	k__Fungi	p__Ascomycota	c__Sordariomycetes	o__Xylariales	f__Xylariales_fam_Incertae_sedis	g__Hansfordia	s__unidentified
bc5f950ec160426839db3f60c45f2f40	k__Fungi	p__Ascomycota	c__Sordariomycetes	o__Xylariales	f__Xylariales_fam_Incertae_sedis	g__Hansfordia	s__unidentified
c24edb8773d001f64b1b096f16a4ef9f	k__Fungi	p__Ascomycota	c__Sordariomycetes	o__Xylariales	f__Xylariales_fam_Incertae_sedis	g__Hansfordia	s__unidentified
564263064162c5a501a9508c6244ae75	k__Fungi	p__Ascomycota	c__Dothideomycetes	o__Tubeufiales	f__Tubeufiaceae	g__Helicoma	s__unidentified
ce546563d32fecae2f97625b7d33f306	k__Fungi	p__Ascomycota	c__Dothideomycetes	o__Jahnulales	f__Aliquandostipitaceae	g__Jahnula	s__unidentified
3c4ab6c81f724bd186683c22e0edabca	k__Fungi	p__Ascomycota	c__Eurotiomycetes	o__Chaetothyriales	f__Trichomeriaceae	g__Knufia	s__unidentified
3d8c5f4db41a8a5b66d6b9a939abf88b	k__Fungi	p__Ascomycota	c__Eurotiomycetes	o__Chaetothyriales	f__Trichomeriaceae	g__Knufia	s__unidentified
50c89cd3f694dadadd79b3b86fd2c836	k__Fungi	p__Ascomycota	c__Eurotiomycetes	o__Chaetothyriales	f__Trichomeriaceae	g__Knufia	s__unidentified
674d4f4087b743e4459554bf63ac7ffa	k__Fungi	p__Ascomycota	c__Eurotiomycetes	o__Chaetothyriales	f__Trichomeriaceae	g__Knufia	s__unidentified
7cde2a4fca0324def70dc412a1a83fbd	k__Fungi	p__Ascomycota	c__Eurotiomycetes	o__Chaetothyriales	f__Trichomeriaceae	g__Knufia	s__unidentified
a17e303d7aeefa44fd0ab48130493af9	k__Fungi	p__Ascomycota	c__Eurotiomycetes	o__Chaetothyriales	f__Trichomeriaceae	g__Knufia	s__unidentified
b24b238326e21d783e78369b83eb8d0d	k__Fungi	p__Ascomycota	c__Eurotiomycetes	o__Chaetothyriales	f__Trichomeriaceae	g__Knufia	s__unidentified
2dc3b20fa3e9ad7c30faf1a99fdcb37b	k__Fungi	p__Ascomycota	c__Leotiomycetes	o__Helotiales	f__Helotiales_fam_Incertae_sedis	g__Leohumicola	s__unidentified
5869b59a04388684a2b9d2e643518f0f	k__Fungi	p__Ascomycota	c__Leotiomycetes	o__Helotiales	f__Helotiales_fam_Incertae_sedis	g__Leohumicola	s__unidentified
ec1568dfe42cbcb1509e8e9568dbea73	k__Fungi	p__Ascomycota	c__Leotiomycetes	o__Helotiales	f__Helotiales_fam_Incertae_sedis	g__Leohumicola	s__unidentified
99688ea02222fb729f6d1a16b0567664	k__Fungi	p__Ascomycota	c__Dothideomycetes	o__Acrospermales	f__Acrospermales_fam_Incertae_sedis	g__Leptodiscella	s__unidentified
8ffa978b4780798c4a2bc40c9b10e207	k__Fungi	p__Ascomycota	c__Dothideomycetes	o__Pleosporales	f__Lophiostomataceae	g__Lophiostoma	s__unidentified
3a0e17323fe68486c7e45c9cf3d21d1c	k__Fungi	p__Ascomycota	c__Sordariomycetes	o__Lulworthiales	f__Lulworthiaceae	g__Lulwoana	s__unidentified
94bb6488ada2515a86d6496a31dbd387	k__Fungi	p__Ascomycota	c__Sordariomycetes	o__Magnaporthales	f__Magnaporthaceae	g__Magnaporthe	s__unidentified
832f1fc632d2edb1d82e04dea7b10ac3	k__Fungi	p__Basidiomycota	c__Malasseziomycetes	o__Malasseziales	f__Malasseziaceae	g__Malassezia	s__unidentified
ea619952bf018d50f594f74638473f0e	k__Fungi	p__Ascomycota	c__Sordariomycetes	o__Hypocreales	f__Clavicipitaceae	g__Metapochonia	s__unidentified
0b1a49dd38ad7dc771c9d251f337b318	k__Fungi	p__Ascomycota	c__Sordariomycetes	o__Xylariales	f__Microdochiaceae	g__Microdochium	s__unidentified
237d8b3f02fa2355b1db8e6697f8151f	k__Fungi	p__Ascomycota	c__Sordariomycetes	o__Xylariales	f__Microdochiaceae	g__Microdochium	s__unidentified
3d356a5226787500005a70f314aee2d8	k__Fungi	p__Ascomycota	c__Sordariomycetes	o__Xylariales	f__Microdochiaceae	g__Microdochium	s__unidentified
8f74db63614bf6c77831fe3ca888af25	k__Fungi	p__Ascomycota	c__Sordariomycetes	o__Xylariales	f__Microdochiaceae	g__Microdochium	s__unidentified
93ffec2fec953940267a281ec4970989	k__Fungi	p__Ascomycota	c__Sordariomycetes	o__Xylariales	f__Microdochiaceae	g__Microdochium	s__unidentified
429bf24b25ea1d29f1f7abf58805724c	k__Fungi	p__Ascomycota	c__Sordariomycetes	o__Xylariales	f__Diatrypaceae	g__Monosporascus	s__unidentified
5375ac98045a9546f990c8cbb4624d0a	k__Fungi	p__Ascomycota	c__Sordariomycetes	o__Xylariales	f__Diatrypaceae	g__Monosporascus	s__unidentified
c961317c9553b0a20f5ce6d99c9d7fb1	k__Fungi	p__Ascomycota	c__Sordariomycetes	o__Xylariales	f__Diatrypaceae	g__Monosporascus	s__unidentified
cdecb3a3065953dda08ddb918dfe0877	k__Fungi	p__Ascomycota	c__Sordariomycetes	o__Xylariales	f__Diatrypaceae	g__Monosporascus	s__unidentified
d99a30a2eb13420cf2196629974b92c6	k__Fungi	p__Ascomycota	c__Sordariomycetes	o__Xylariales	f__Diatrypaceae	g__Monosporascus	s__unidentified
46665792a1c00cbd2f7ff61e0ca9b913	k__Fungi	p__Mortierellomycota	c__Mortierellomycetes	o__Mortierellales	f__Mortierellaceae	g__Mortierella	s__unidentified
51959a81d016df1e695709767360ca82	k__Fungi	p__Mortierellomycota	c__Mortierellomycetes	o__Mortierellales	f__Mortierellaceae	g__Mortierella	s__unidentified
da2b217c4f00d96ae08dec610566b10d	k__Fungi	p__Mortierellomycota	c__Mortierellomycetes	o__Mortierellales	f__Mortierellaceae	g__Mortierella	s__unidentified
622e1b7654433c344b41a849ebbc9827	k__Fungi	p__Basidiomycota	c__Agaricomycetes	o__Agaricales	f__Tricholomataceae	g__Mycena	s__unidentified
89b3201f96d4ecd816f60ff5e76d1a12	k__Fungi	p__Basidiomycota	c__Agaricomycetes	o__Agaricales	f__Tricholomataceae	g__Mycena	s__unidentified
3e7403bdc08d4576d75e153eeaa240da	k__Fungi	p__Basidiomycota	c__Agaricomycetes	o__Agaricales	f__Tricholomataceae	g__Mycenella	s__unidentified
e5f520a15992c9ee581f3976b93f66cb	k__Fungi	p__Ascomycota	c__Sordariomycetes	o__Myrmecridiales	f__Myrmecridiaceae	g__Myrmecridium	s__unidentified
1272576d63e7ed18a684a47b225b786c	k__Fungi	p__Ascomycota	c__Sordariomycetes	o__Hypocreales	f__Nectriaceae	g__Neonectria	s__unidentified
3dce89378a2b9a4716f8af6d4919911c	k__Fungi	p__Ascomycota	c__Sordariomycetes	o__Hypocreales	f__Nectriaceae	g__Neonectria	s__unidentified
b58e76124d35f8e70ebe6e4008717690	k__Fungi	p__Ascomycota	c__Sordariomycetes	o__Hypocreales	f__Nectriaceae	g__Neonectria	s__unidentified
706081a2aae529050274233987e7cc23	k__Fungi	p__Ascomycota	c__Dothideomycetes	o__Pleosporales	f__Leptosphaeriaceae	g__Neophaeosphaeria	s__unidentified
136464e9ce928b9d8829a03a3fef56a1	k__Fungi	p__Ascomycota	c__Dothideomycetes	o__Pleosporales	f__Phaeosphaeriaceae	g__Ophiosphaerella	s__unidentified
5fbc21302d7f52efd20570bb368cd13e	k__Fungi	p__Ascomycota	c__Dothideomycetes	o__Pleosporales	f__Phaeosphaeriaceae	g__Ophiosphaerella	s__unidentified
a4b6cff44b9be896722c33851a162c8b	k__Fungi	p__Basidiomycota	c__Tremellomycetes	o__Tremellales	f__Rhynchogastremataceae	g__Papiliotrema	s__unidentified
1d9a3ebb406ea2ddd35f0d802e7aa53c	k__Fungi	p__Ascomycota	c__Dothideomycetes	o__Pleosporales	f__Didymosphaeriaceae	g__Paraconiothyrium	s__unidentified
b669155de9a34dbce195846c6aface2d	k__Fungi	p__Ascomycota	c__Dothideomycetes	o__Pleosporales	f__Didymosphaeriaceae	g__Paraconiothyrium	s__unidentified
ef318b079d5ecaafb18998d0e4e62ec6	k__Fungi	p__Ascomycota	c__Dothideomycetes	o__Pleosporales	f__Phaeosphaeriaceae	g__Paraphoma	s__unidentified
9a038198b8b04016abdddc633c1e08bd	k__Fungi	p__Ascomycota	c__Eurotiomycetes	o__Eurotiales	f__Aspergillaceae	g__Penicillium	s__unidentified
b4effb5dda717e93b2dd18e26c365e98	k__Fungi	p__Ascomycota	c__Eurotiomycetes	o__Eurotiales	f__Aspergillaceae	g__Penicillium	s__unidentified
cc020fb25fc8449eb771f36c9f5beaeb	k__Fungi	p__Ascomycota	c__Eurotiomycetes	o__Eurotiales	f__Aspergillaceae	g__Penicillium	s__unidentified
98f579016999f11c98b9140b19ab049d	k__Fungi	p__Basidiomycota	c__Agaricomycetes	o__Russulales	f__Peniophoraceae	g__Peniophora	s__unidentified
aae07661a7c8fb8b34d87dea7551ced7	k__Fungi	p__Basidiomycota	c__Agaricomycetes	o__Russulales	f__Peniophoraceae	g__Peniophora	s__unidentified
51ac9eb85cc008461ce49e4fd79dc62e	k__Fungi	p__Ascomycota	c__Dothideomycetes	o__Pleosporales	f__Periconiaceae	g__Periconia	s__unidentified
6ace5a598242cc22baad563bda0b2a73	k__Fungi	p__Ascomycota	c__Dothideomycetes	o__Pleosporales	f__Periconiaceae	g__Periconia	s__unidentified
495088ccec4aa1e6807ef53b61b1ac58	k__Fungi	p__Ascomycota	c__Sordariomycetes	o__Hypocreales	f__Clavicipitaceae	g__Periglandula	s__unidentified
1b43fae96f9c60e791163cf1619e54e4	k__Fungi	p__Ascomycota	c__Dothideomycetes	o__Pleosporales	f__Phaeosphaeriaceae	g__Phaeosphaeria	s__unidentified
7e23d2557b8ff30e0eef0b990e78c0a6	k__Fungi	p__Ascomycota	c__Dothideomycetes	o__Pleosporales	f__Phaeosphaeriaceae	g__Phaeosphaeria	s__unidentified
cc742d87272ef7c1aebeba64cb3f2086	k__Fungi	p__Ascomycota	c__Dothideomycetes	o__Pleosporales	f__Phaeosphaeriaceae	g__Phaeosphaeria	s__unidentified
d61e785ae7c22d8941ca910ff79baa62	k__Fungi	p__Ascomycota	c__Dothideomycetes	o__Pleosporales	f__Phaeosphaeriaceae	g__Phaeosphaeria	s__unidentified
cc72cb7183df5ded29ddedc72db557f6	k__Fungi	p__Ascomycota	c__Eurotiomycetes	o__Chaetothyriales	f__Herpotrichiellaceae	g__Phialophora	s__unidentified
a78b3dbc77d7c567d5b7e8ebced22409	k__Fungi	p__Basidiomycota	c__Agaricomycetes	o__Polyporales	f__Meripilaceae	g__Physisporinus	s__unidentified
d4c18a3ca9896e410ab8162f0946a069	k__Fungi	p__Ascomycota	c__Dothideomycetes	o__Pleosporales	f__Lentitheciaceae	g__Pleurophoma	s__unidentified
0be96224e55ceba7908c1463af4f65e9	k__Fungi	p__Ascomycota	c__Sordariomycetes	o__Sordariales	f__Lasiosphaeriaceae	g__Podospora	s__unidentified
2a4f97b54efe7cc30e7ee22f35234dbb	k__Fungi	p__Ascomycota	c__Sordariomycetes	o__Sordariales	f__Lasiosphaeriaceae	g__Podospora	s__unidentified
98820f1fdc65fbbdeb8e45286a9d2492	k__Fungi	p__Ascomycota	c__Sordariomycetes	o__Sordariales	f__Lasiosphaeriaceae	g__Podospora	s__unidentified
b899f2e8805b698d40778e9d8a75f3d9	k__Fungi	p__Ascomycota	c__Sordariomycetes	o__Sordariales	f__Lasiosphaeriaceae	g__Podospora	s__unidentified
c77058a7a90dc7bcb2e487eae01fe0e2	k__Fungi	p__Ascomycota	c__Sordariomycetes	o__Sordariales	f__Lasiosphaeriaceae	g__Podospora	s__unidentified
e86a393ff6d0c51f7e2dbe7551d5d9d8	k__Fungi	p__Ascomycota	c__Sordariomycetes	o__Sordariales	f__Lasiosphaeriaceae	g__Podospora	s__unidentified
65cd1ba47430d364d5f7c893121b63c1	k__Fungi	p__Ascomycota	c__Sordariomycetes	o__Hypocreales	f__Ophiocordycipitaceae	g__Polycephalomyces	s__unidentified
0d384893158a15c66fba684f34f22988	k__Fungi	p__Ascomycota	c__Dothideomycetes	o__Pleosporales	f__Sporormiaceae	g__Preussia	s__unidentified
216aa604cd2b57e94ab524563fb046e7	k__Fungi	p__Ascomycota	c__Dothideomycetes	o__Pleosporales	f__Sporormiaceae	g__Preussia	s__unidentified
2d2044a42e38f389d4a780504e0420b5	k__Fungi	p__Ascomycota	c__Dothideomycetes	o__Pleosporales	f__Sporormiaceae	g__Preussia	s__unidentified
436514c230f03f426a753aaec5af20d5	k__Fungi	p__Ascomycota	c__Dothideomycetes	o__Pleosporales	f__Sporormiaceae	g__Preussia	s__unidentified
4872d8b843b9a301caf7cc1e0657aae7	k__Fungi	p__Ascomycota	c__Dothideomycetes	o__Pleosporales	f__Sporormiaceae	g__Preussia	s__unidentified
9f4a5458a53a4d3a4aa246df5603c833	k__Fungi	p__Ascomycota	c__Dothideomycetes	o__Pleosporales	f__Sporormiaceae	g__Preussia	s__unidentified
0d92598387236ad709d4e88ced4ba241	k__Fungi	p__Ascomycota	c__Leotiomycetes	o__Thelebolales	f__Pseudeurotiaceae	g__Pseudeurotium	s__unidentified
be7e68bbfd19a71b4c9e4a2cc8f489f0	k__Fungi	p__Ascomycota	c__Leotiomycetes	o__Thelebolales	f__Pseudeurotiaceae	g__Pseudeurotium	s__unidentified
051dbdc6f376269b1538fd8ac4fac07a	k__Fungi	p__Ascomycota	c__Dothideomycetes	o__Pleosporales	f__Cucurbitariaceae	g__Pyrenochaeta	s__unidentified
1a103e5f796e53fd8e0ba81498503b7f	k__Fungi	p__Ascomycota	c__Dothideomycetes	o__Pleosporales	f__Cucurbitariaceae	g__Pyrenochaeta	s__unidentified
3a8a9e832a3ce7b2658fc71feca942d3	k__Fungi	p__Ascomycota	c__Dothideomycetes	o__Pleosporales	f__Cucurbitariaceae	g__Pyrenochaeta	s__unidentified
62117b420873f4818770c2ff0e724059	k__Fungi	p__Ascomycota	c__Dothideomycetes	o__Pleosporales	f__Cucurbitariaceae	g__Pyrenochaeta	s__unidentified
696dab5d62eac6489c859345c67056c1	k__Fungi	p__Ascomycota	c__Dothideomycetes	o__Pleosporales	f__Cucurbitariaceae	g__Pyrenochaeta	s__unidentified
939335f39e8bea3b727a375c12c8598a	k__Fungi	p__Ascomycota	c__Dothideomycetes	o__Pleosporales	f__Cucurbitariaceae	g__Pyrenochaeta	s__unidentified
c94d23207a610f8b28e649cc23234d1b	k__Fungi	p__Ascomycota	c__Dothideomycetes	o__Pleosporales	f__Cucurbitariaceae	g__Pyrenochaeta	s__unidentified
c0412630fb99ac1feb4f452dbd70bb47	k__Fungi	p__Ascomycota	c__Eurotiomycetes	o__Chaetothyriales	f__Herpotrichiellaceae	g__Rhinocladiella	s__unidentified
d4d4d9cd80c10e4e2e10036b9bb8e317	k__Fungi	p__Ascomycota	c__Eurotiomycetes	o__Chaetothyriales	f__Herpotrichiellaceae	g__Rhinocladiella	s__unidentified
27d8dbf3220e61cf91dcc33e77cc0e16	k__Fungi	p__Chytridiomycota	c__Rhizophlyctidomycetes	o__Rhizophlyctidales	f__Rhizophlyctidaceae	g__Rhizophlyctis	s__unidentified
d864ab690d721b166c68a57feb130fcb	k__Fungi	p__Ascomycota	c__Dothideomycetes	o__Pleosporales	f__Thyridariaceae	g__Roussoella	s__unidentified
fb5cf345e8a5ac579b1308c2694743d4	k__Fungi	p__Ascomycota	c__Dothideomycetes	o__Pleosporales	f__Thyridariaceae	g__Roussoella	s__unidentified
addde8d12067fcc788aa12ac264dcd92	k__Fungi	p__Ascomycota	c__Pezizomycetes	o__Pezizales	f__Pyronemataceae	g__Scutellinia	s__unidentified
dd10ae022cc743c76f349e7011395cad	k__Fungi	p__Ascomycota	c__Pezizomycetes	o__Pezizales	f__Pyronemataceae	g__Scutellinia	s__unidentified
7870f5fe998acd27032806e388ab87d8	k__Fungi	p__Glomeromycota	c__Glomeromycetes	o__Glomerales	f__Glomeraceae	g__Septoglomus	s__unidentified
efc531d4d66c80037c8eb8ac2b62cec6	k__Fungi	p__Glomeromycota	c__Glomeromycetes	o__Glomerales	f__Glomeraceae	g__Septoglomus	s__unidentified
51f990ce0c1b8382e7ba5e8b5665f63c	k__Fungi	p__Basidiomycota	c__Agaricomycetes	o__Sebacinales	f__Serendipitaceae	g__Serendipita	s__unidentified
ea109d56f066a4a2aaa1ae5548dff816	k__Fungi	p__Basidiomycota	c__Agaricomycetes	o__Sebacinales	f__Serendipitaceae	g__Serendipita	s__unidentified
a462d9cf02198fbfa4ba7e934f5cef4e	k__Fungi	p__Ascomycota	c__Sordariomycetes	o__Hypocreales	f__Cordycipitaceae	g__Simplicillium	s__unidentified
092d6e69ce22e3c041e6a569b0e887fb	k__Fungi	p__Basidiomycota	c__Agaricomycetes	o__Trechisporales	f__Trechisporales_fam_Incertae_sedis	g__Sistotremastrum	s__unidentified
5bad191c9b3d87419eaaf5506fdea2bb	k__Fungi	p__Ascomycota	c__Dothideomycetes	o__Pleosporales	f__Didymosphaeriaceae	g__Spegazzinia	s__unidentified
4b2c2902c69ce777ed13d53759f0cd24	k__Fungi	p__Ascomycota	c__Eurotiomycetes	o__Onygenales	f__Onygenales_fam_Incertae_sedis	g__Spiromastix	s__unidentified
e4a5c1ee4a4d876f8c368cb7619f5532	k__Fungi	p__Ascomycota	c__Eurotiomycetes	o__Onygenales	f__Onygenales_fam_Incertae_sedis	g__Spiromastix	s__unidentified
e864de25bb17b68d96ffecd9d4568ee8	k__Fungi	p__Ascomycota	c__Sordariomycetes	o__Hypocreales	f__Stachybotryaceae	g__Stachybotrys	s__unidentified
bf8264494e95c21c464f41a8c2a2f886	k__Fungi	p__Ascomycota	c__Sordariomycetes	o__Hypocreales	f__Hypocreales_fam_Incertae_sedis	g__Stilbella	s__unidentified
27281cb54a98142c4a5443503dd7afe2	k__Fungi	p__Ascomycota	c__Eurotiomycetes	o__Eurotiales	f__Trichocomaceae	g__Talaromyces	s__unidentified
3d5debc751428736f2ca4a7222385fef	k__Fungi	p__Ascomycota	c__Leotiomycetes	o__Helotiales	f__Helotiaceae	g__Tetracladium	s__unidentified
412cdad0b9dc20e3278a1171a4745ce5	k__Fungi	p__Ascomycota	c__Leotiomycetes	o__Helotiales	f__Helotiaceae	g__Tetracladium	s__unidentified
47fae468254e30fc7c781fbec7ec5c4b	k__Fungi	p__Ascomycota	c__Leotiomycetes	o__Helotiales	f__Helotiaceae	g__Tetracladium	s__unidentified
87d6196dd48ef1e27e9bcb31d7955677	k__Fungi	p__Ascomycota	c__Leotiomycetes	o__Helotiales	f__Helotiaceae	g__Tetracladium	s__unidentified
dafef48bee411a1fc656833858de06bf	k__Fungi	p__Ascomycota	c__Leotiomycetes	o__Helotiales	f__Helotiaceae	g__Tetracladium	s__unidentified
1e3a8d9855ceb9a142a0983d6f0ec16c	k__Fungi	p__Ascomycota	c__Sordariomycetes	o__Hypocreales	f__Ophiocordycipitaceae	g__Tolypocladium	s__unidentified
3950373d3b358a0a7a852501db86d030	k__Fungi	p__Basidiomycota	c__Ustilaginomycetes	o__Ustilaginales	f__Ustilaginaceae	g__Tranzscheliella	s__unidentified
52bcac276e53a0496c007c179b4a5c58	k__Fungi	p__Ascomycota	c__Sordariomycetes	o__Hypocreales	f__Hypocreaceae	g__Trichoderma	s__unidentified
68d1233f2328aad0263f41bc33f9453f	k__Fungi	p__Ascomycota	c__Sordariomycetes	o__Hypocreales	f__Hypocreaceae	g__Trichoderma	s__unidentified
a06643d06d32a3c98efe1cccd5f48281	k__Fungi	p__Ascomycota	c__Sordariomycetes	o__Hypocreales	f__Hypocreaceae	g__Trichoderma	s__unidentified
f65f095c34b64f4675b8119c9bc2fb75	k__Fungi	p__Ascomycota	c__Sordariomycetes	o__Hypocreales	f__Hypocreaceae	g__Trichoderma	s__unidentified
f93b03b4ba7e364a6bdf30db57981101	k__Fungi	p__Basidiomycota	c__Tremellomycetes	o__Trichosporonales	f__Trichosporonaceae	g__Trichosporon	s__unidentified
1c6f9ef978182151d9bba047142ab79d	k__Fungi	p__Basidiomycota	c__Agaricomycetes	o__Agaricales	f__Agaricaceae	g__Tulostoma	s__unidentified
29a183ae5bb43aad77f1448040c94080	k__Fungi	p__Basidiomycota	c__Agaricomycetes	o__Agaricales	f__Agaricaceae	g__Tulostoma	s__unidentified
3c5d93ab1d5af09f90850b05b512df19	k__Fungi	p__Basidiomycota	c__Agaricomycetes	o__Agaricales	f__Agaricaceae	g__Tulostoma	s__unidentified
473ffcf549b755e8a2dc06c2079d6021	k__Fungi	p__Basidiomycota	c__Agaricomycetes	o__Agaricales	f__Agaricaceae	g__Tulostoma	s__unidentified
48630d8a18a843bba1c13e29be1ce4c6	k__Fungi	p__Basidiomycota	c__Agaricomycetes	o__Agaricales	f__Agaricaceae	g__Tulostoma	s__unidentified
6dcc7f36f0bfbdfc50f52ead33aad7c8	k__Fungi	p__Basidiomycota	c__Agaricomycetes	o__Agaricales	f__Agaricaceae	g__Tulostoma	s__unidentified
7bdc1078700c8adc49f2a12e3a6126ce	k__Fungi	p__Basidiomycota	c__Agaricomycetes	o__Agaricales	f__Agaricaceae	g__Tulostoma	s__unidentified
aa7bc0da7da32cd56e740eb1decaffbc	k__Fungi	p__Basidiomycota	c__Agaricomycetes	o__Agaricales	f__Agaricaceae	g__Tulostoma	s__unidentified
baf535fe0de5ca592c0d657d301823fc	k__Fungi	p__Basidiomycota	c__Agaricomycetes	o__Agaricales	f__Agaricaceae	g__Tulostoma	s__unidentified
d5e548ae118ca52f2f74ef099ff5bc08	k__Fungi	p__Basidiomycota	c__Agaricomycetes	o__Agaricales	f__Agaricaceae	g__Tulostoma	s__unidentified
e09cecc8efa1d3dfab0668fdb9c883c4	k__Fungi	p__Basidiomycota	c__Agaricomycetes	o__Agaricales	f__Agaricaceae	g__Tulostoma	s__unidentified
f3fa5d2ac472697a74b0110d090dc1db	k__Fungi	p__Basidiomycota	c__Agaricomycetes	o__Agaricales	f__Agaricaceae	g__Tulostoma	s__unidentified
f800c9cb2af6e010b9f809c3dba10622	k__Fungi	p__Ascomycota	c__Sordariomycetes	o__Microascales	f__unidentified	g__unidentified	s__unidentified
63630c0f8b3a5225dc515be89f82fb82	k__Fungi	p__Basidiomycota	c__Agaricomycetes	o__Agaricales	f__unidentified	g__unidentified	s__unidentified
752387a518739c339fee183459d1e735	k__Fungi	p__Ascomycota	c__Dothideomycetes	o__Pleosporales	f__unidentified	g__unidentified	s__unidentified
21b556dd5acc9a1b963aa59a8295cb6b	k__Fungi	p__Ascomycota	c__Dothideomycetes	o__Pleosporales	f__unidentified	g__unidentified	s__unidentified
e327239b475083143be9abbeb6ac2fb6	k__Fungi	p__Ascomycota	c__Eurotiomycetes	o__Chaetothyriales	f__unidentified	g__unidentified	s__unidentified
27719a669a0d4ad95c20c9927689db0a	k__Fungi	p__Basidiomycota	c__Agaricomycetes	o__Sebacinales	f__unidentified	g__unidentified	s__unidentified
5d466d507544c2976308508ced6ce001	k__Fungi	p__Ascomycota	c__Sordariomycetes	o__Xylariales	f__unidentified	g__unidentified	s__unidentified
ef1c78ac4cddefa73b34d4142662fa1b	k__Fungi	p__Ascomycota	c__Dothideomycetes	o__Pleosporales	f__unidentified	g__unidentified	s__unidentified
b4e1d467624887f597ef209d2d833e4f	k__Fungi	p__Ascomycota	c__Eurotiomycetes	o__Chaetothyriales	f__unidentified	g__unidentified	s__unidentified
3ba186f8d143870a5ca17a3207a84a5b	k__Fungi	p__Basidiomycota	c__Agaricomycetes	o__Agaricales	f__unidentified	g__unidentified	s__unidentified
4c78c9159bd62e600af4e515f8347480	k__Fungi	p__Ascomycota	c__Dothideomycetes	o__Pleosporales	f__unidentified	g__unidentified	s__unidentified
8907ac52e4c1638f1704db38e0fb5a70	k__Fungi	p__Ascomycota	c__Sordariomycetes	o__Sordariales	f__unidentified	g__unidentified	s__unidentified
2434af3bdc78c797350025c5238e554f	k__Fungi	p__Glomeromycota	c__Paraglomeromycetes	o__Paraglomerales	f__unidentified	g__unidentified	s__unidentified
a58faeccdd25c1b32666a71c8db16399	k__Fungi	p__Ascomycota	c__Sordariomycetes	o__Hypocreales	f__unidentified	g__unidentified	s__unidentified
814d49152532145d1035bdaca5e96332	k__Fungi	p__Basidiomycota	c__Agaricomycetes	o__Agaricales	f__unidentified	g__unidentified	s__unidentified
c0b00e326492a0fdfaa50226446ea6dc	k__Fungi	p__Ascomycota	c__Sordariomycetes	o__Sordariales	f__unidentified	g__unidentified	s__unidentified
aeafdc7678a0ce4d004b310915fa4718	k__Fungi	p__Basidiomycota	c__Agaricomycetes	o__Polyporales	f__unidentified	g__unidentified	s__unidentified
e8fa37739ac2b9f94b4e53a919548c31	k__Fungi	p__Ascomycota	c__Eurotiomycetes	o__Chaetothyriales	f__unidentified	g__unidentified	s__unidentified
7adf80deee555f8a1b9e981d3cd1d6fc	k__Fungi	p__Glomeromycota	c__Paraglomeromycetes	o__Paraglomerales	f__unidentified	g__unidentified	s__unidentified
ed0fef8966cad654bb3c3667e84d8e75	k__Fungi	p__Ascomycota	c__Sordariomycetes	o__Hypocreales	f__unidentified	g__unidentified	s__unidentified
a64a6bba06dda513c564eddaf85d3218	k__Fungi	p__Basidiomycota	c__Agaricomycetes	o__Agaricales	f__unidentified	g__unidentified	s__unidentified
eaa006a76d6bef7dd328bdb578c4b6a6	k__Fungi	p__Ascomycota	c__Sordariomycetes	o__Hypocreales	f__unidentified	g__unidentified	s__unidentified
11670a1438b2d237d2ff68a3491e88bf	k__Fungi	p__Ascomycota	c__Eurotiomycetes	o__Onygenales	f__unidentified	g__unidentified	s__unidentified
171e7087ce64a19b19c69944bafa3e33	k__Fungi	p__Basidiomycota	c__Agaricomycetes	o__Agaricales	f__unidentified	g__unidentified	s__unidentified
e082bde1068a4ec70ed273eeb4f2bf94	k__Fungi	p__Ascomycota	c__Leotiomycetes	o__Helotiales	f__unidentified	g__unidentified	s__unidentified
13bcb9205fb29b6e48b26b905c0565c5	k__Fungi	p__Ascomycota	c__Dothideomycetes	o__Pleosporales	f__unidentified	g__unidentified	s__unidentified
9e80b99e7e8975c1dda8ecec316d2a1d	k__Fungi	p__Ascomycota	c__Sordariomycetes	o__Sordariales	f__unidentified	g__unidentified	s__unidentified
d0887093e4b97a2ad5c901b4e6aff2fc	k__Fungi	p__Basidiomycota	c__Agaricomycetes	o__Agaricales	f__unidentified	g__unidentified	s__unidentified
b2b8907a464826d956305fb0806c7e86	k__Fungi	p__Ascomycota	c__Sordariomycetes	o__Sordariales	f__unidentified	g__unidentified	s__unidentified
0d743868a9c90a2137ccaecc2c306c9a	k__Fungi	p__Basidiomycota	c__Agaricomycetes	o__Agaricales	f__unidentified	g__unidentified	s__unidentified
b1e0e8057e9febade8955a4eadfc5d85	k__Fungi	p__Ascomycota	c__Eurotiomycetes	o__Chaetothyriales	f__unidentified	g__unidentified	s__unidentified
9a4582bbceab81cb62b1e2f49f50816c	k__Fungi	p__Ascomycota	c__Eurotiomycetes	o__Chaetothyriales	f__unidentified	g__unidentified	s__unidentified
35861364fbf6393c3e5b9f9d78a291d2	k__Fungi	p__Basidiomycota	c__Agaricomycetes	o__Agaricales	f__unidentified	g__unidentified	s__unidentified
a931d284728bd0fac2924542584db462	k__Fungi	p__Basidiomycota	c__Tremellomycetes	o__Tremellales	f__unidentified	g__unidentified	s__unidentified
45d966d647149de8548d4d82e15849c6	k__Fungi	p__Ascomycota	c__Eurotiomycetes	o__Chaetothyriales	f__unidentified	g__unidentified	s__unidentified
7185cff27047e954508eba764b02060e	k__Fungi	p__Basidiomycota	c__Agaricomycetes	o__Agaricales	f__unidentified	g__unidentified	s__unidentified
801204a2e3a5d4bac074632c5931282c	k__Fungi	p__Ascomycota	c__Dothideomycetes	o__Pleosporales	f__unidentified	g__unidentified	s__unidentified
44046f3a4c5f8507964bad1061869eea	k__Fungi	p__Ascomycota	c__Dothideomycetes	o__Pleosporales	f__unidentified	g__unidentified	s__unidentified
3ea65aa3ecea4f4201b2f917b6b780d9	k__Fungi	p__Ascomycota	c__Dothideomycetes	o__Pleosporales	f__unidentified	g__unidentified	s__unidentified
3cfcea78aee46071640fd57ba30309e4	k__Fungi	p__Ascomycota	c__Leotiomycetes	o__Helotiales	f__unidentified	g__unidentified	s__unidentified
bd4802fef39294d32b3b3855e50a31b4	k__Fungi	p__Ascomycota	c__Dothideomycetes	o__Pleosporales	f__unidentified	g__unidentified	s__unidentified
5dcf56e75c3e497a5e7ce1a8b82400f6	k__Fungi	p__Ascomycota	c__Sordariomycetes	o__Coniochaetales	f__unidentified	g__unidentified	s__unidentified
39888d95c78eccee0bab2f1f089e189b	k__Fungi	p__Ascomycota	c__Dothideomycetes	o__Pleosporales	f__unidentified	g__unidentified	s__unidentified
250b84acfb49161cafff3a5d5145ca5b	k__Fungi	p__Ascomycota	c__Dothideomycetes	o__Pleosporales	f__unidentified	g__unidentified	s__unidentified
9783f21d57d625f5827713fc1997a2ae	k__Fungi	p__Ascomycota	c__Eurotiomycetes	o__Chaetothyriales	f__unidentified	g__unidentified	s__unidentified
20b1f131874d224996420ef813ad48c9	k__Fungi	p__Ascomycota	c__Sordariomycetes	o__Hypocreales	f__unidentified	g__unidentified	s__unidentified
5c52989d996349de1dd673d27252c5a0	k__Fungi	p__Ascomycota	c__Sordariomycetes	o__Sordariales	f__unidentified	g__unidentified	s__unidentified
c97baff1f243787610341980e81bd1b1	k__Fungi	p__Ascomycota	c__Sordariomycetes	o__Xylariales	f__unidentified	g__unidentified	s__unidentified
1e1af2848042d203af9f533d030e09a9	k__Fungi	p__Ascomycota	c__Eurotiomycetes	o__Onygenales	f__unidentified	g__unidentified	s__unidentified
0c427e0fd0a8e7c5dd6cb0e59c556b40	k__Fungi	p__Ascomycota	c__Dothideomycetes	o__Pleosporales	f__unidentified	g__unidentified	s__unidentified
4694f7bb1e6b4c1ce1513b76572954f5	k__Fungi	p__Ascomycota	c__Eurotiomycetes	o__Eurotiales	f__unidentified	g__unidentified	s__unidentified
51a834222313b7bdc69acabffb4a2fbe	k__Fungi	p__Ascomycota	c__Sordariomycetes	o__Coniochaetales	f__unidentified	g__unidentified	s__unidentified
19e38bebb37b4c9cdfceb6aa4db1f772	k__Fungi	p__Ascomycota	c__Sordariomycetes	o__Sordariales	f__unidentified	g__unidentified	s__unidentified
ef1f83e685298a9f1fb39bc6d86ba118	k__Fungi	p__Ascomycota	c__Dothideomycetes	o__Pleosporales	f__unidentified	g__unidentified	s__unidentified
c4274e7eb100bdd20d56c0a19ddeb862	k__Fungi	p__Ascomycota	c__Leotiomycetes	o__Helotiales	f__unidentified	g__unidentified	s__unidentified
4e3c7b241cc53846aa07dc4b33b9e2de	k__Fungi	p__Ascomycota	c__Sordariomycetes	o__Sordariales	f__unidentified	g__unidentified	s__unidentified
eb0cbf6c35157441aba3c360b5f29eee	k__Fungi	p__Ascomycota	c__Sordariomycetes	o__Coniochaetales	f__unidentified	g__unidentified	s__unidentified
7c12274aa0748c23da20771c4f365221	k__Fungi	p__Ascomycota	c__Eurotiomycetes	o__Chaetothyriales	f__unidentified	g__unidentified	s__unidentified
57eb685ffb244df39698633960a35fda	k__Fungi	p__Ascomycota	c__Eurotiomycetes	o__Eurotiales	f__unidentified	g__unidentified	s__unidentified
d707113d034d52ab366b010c25b227d4	k__Fungi	p__Ascomycota	c__Dothideomycetes	o__Pleosporales	f__unidentified	g__unidentified	s__unidentified
bbe7d4d093994ae50199a11671da2529	k__Fungi	p__Ascomycota	c__Dothideomycetes	o__Pleosporales	f__unidentified	g__unidentified	s__unidentified
61c8127a95d047f3113a0db60a72353b	k__Fungi	p__Ascomycota	c__Dothideomycetes	o__Pleosporales	f__unidentified	g__unidentified	s__unidentified
7b5a0bdf4aca8b8015920d1f50d86d28	k__Fungi	p__Ascomycota	c__Dothideomycetes	o__Pleosporales	f__unidentified	g__unidentified	s__unidentified
b6da2859604d00ad6a565a79ffcc3837	k__Fungi	p__Basidiomycota	c__Agaricomycetes	o__Agaricales	f__unidentified	g__unidentified	s__unidentified
20414c12fcfab0e869a2db9ee93dfcd4	k__Fungi	p__Ascomycota	c__Dothideomycetes	o__Pleosporales	f__unidentified	g__unidentified	s__unidentified
9ec03a643f9ceec40635c7ee995981d8	k__Fungi	p__Ascomycota	c__Dothideomycetes	o__Pleosporales	f__unidentified	g__unidentified	s__unidentified
f15d14cdbf517b799bff2b87d3ef2e4d	k__Fungi	p__Ascomycota	c__Sordariomycetes	o__Sordariales	f__unidentified	g__unidentified	s__unidentified
ccbe4727ed6a75acb7b78caaaf1f0b59	k__Fungi	p__Ascomycota	c__Dothideomycetes	o__Pleosporales	f__unidentified	g__unidentified	s__unidentified
89eb012247c47237805a7c324ade9c3a	k__Fungi	p__Ascomycota	c__Sordariomycetes	o__Sordariales	f__unidentified	g__unidentified	s__unidentified
419ac4b64df810ca9cc7743349315a6b	k__Fungi	p__Basidiomycota	c__Microbotryomycetes	o__Microbotryales	f__unidentified	g__unidentified	s__unidentified
98f7a69ba92b053c28e3c91e06dcaa30	k__Fungi	p__Ascomycota	c__Eurotiomycetes	o__Chaetothyriales	f__unidentified	g__unidentified	s__unidentified
f4e1bd977d2f95cd726313d7d0f910c9	k__Fungi	p__Basidiomycota	c__Agaricomycetes	o__Agaricales	f__unidentified	g__unidentified	s__unidentified
35031d839feae904c79b6b4ffaf3075b	k__Fungi	p__Ascomycota	c__Dothideomycetes	o__Pleosporales	f__unidentified	g__unidentified	s__unidentified
32179353516969f8ea779afdaa0c6776	k__Fungi	p__Ascomycota	c__Sordariomycetes	o__Sordariales	f__unidentified	g__unidentified	s__unidentified
91fd14f751e17f4667ea00e300017dc1	k__Fungi	p__Ascomycota	c__Dothideomycetes	o__Pleosporales	f__unidentified	g__unidentified	s__unidentified
7c05169db7abc2c3b9ebb4dc8bc56ad2	k__Fungi	p__Ascomycota	c__Dothideomycetes	o__Pleosporales	f__unidentified	g__unidentified	s__unidentified
be5eab331f0f09bfb824006be971268e	k__Fungi	p__Ascomycota	c__Dothideomycetes	o__Pleosporales	f__unidentified	g__unidentified	s__unidentified
59cf015d59f8f44d4f2b2dfef526df67	k__Fungi	p__Ascomycota	c__Sordariomycetes	o__Hypocreales	f__unidentified	g__unidentified	s__unidentified
967129a440cac7291cc2f114367fde9d	k__Fungi	p__Ascomycota	c__Dothideomycetes	o__Pleosporales	f__unidentified	g__unidentified	s__unidentified
e42c1f1942f2eae914673d8839634c9c	k__Fungi	p__Ascomycota	c__Sordariomycetes	o__Hypocreales	f__unidentified	g__unidentified	s__unidentified
1bfe806066ad3be7efcace103d0835e1	k__Fungi	p__Ascomycota	c__Eurotiomycetes	o__Chaetothyriales	f__unidentified	g__unidentified	s__unidentified
ea5687bea3bfe38b90ff25f224d97d8c	k__Fungi	p__Ascomycota	c__Sordariomycetes	o__Sordariales	f__unidentified	g__unidentified	s__unidentified
38cf4971884dd671cb1ea88aad39bfa0	k__Fungi	p__Ascomycota	c__Dothideomycetes	o__Pleosporales	f__unidentified	g__unidentified	s__unidentified
972e6f1523dfae4457fda631fde30a78	k__Fungi	p__Ascomycota	c__Dothideomycetes	o__Pleosporales	f__unidentified	g__unidentified	s__unidentified
1f4d62bb50c8f9e273db0cd3f909e5fc	k__Fungi	p__Ascomycota	c__Sordariomycetes	o__Coniochaetales	f__unidentified	g__unidentified	s__unidentified
2710e89a665819238a056ae9ac0cbe1a	k__Fungi	p__Ascomycota	c__Sordariomycetes	o__Sordariales	f__unidentified	g__unidentified	s__unidentified
4751986823fe6ffaf20c3b982d28ac8b	k__Fungi	p__Basidiomycota	c__Agaricomycetes	o__Agaricales	f__unidentified	g__unidentified	s__unidentified
7050b5230f119dd49e7b68f7ed215ec6	k__Fungi	p__Ascomycota	c__Dothideomycetes	o__Pleosporales	f__unidentified	g__unidentified	s__unidentified
185863639b02007c31a3e7cc315618ff	k__Fungi	p__Ascomycota	c__Sordariomycetes	o__Sordariales	f__unidentified	g__unidentified	s__unidentified
c6ec7d7922bcac0167c1cc6136712029	k__Fungi	p__Ascomycota	c__Sordariomycetes	o__Sordariales	f__unidentified	g__unidentified	s__unidentified
734844379a110acd411f3773817ac876	k__Fungi	p__Ascomycota	c__Dothideomycetes	o__Pleosporales	f__unidentified	g__unidentified	s__unidentified
4c45f98b5e73d985724f73843926fd59	k__Fungi	p__Ascomycota	c__Dothideomycetes	o__Capnodiales	f__unidentified	g__unidentified	s__unidentified
74c93b81004e9e39adb1804614917622	k__Fungi	p__Ascomycota	c__Leotiomycetes	o__Helotiales	f__unidentified	g__unidentified	s__unidentified
b8a8916511c56bfc7bc7a7eecc440700	k__Fungi	p__Ascomycota	c__Dothideomycetes	o__Pleosporales	f__unidentified	g__unidentified	s__unidentified
4207a0a4a6984ca8e79e2f8ae89b2c33	k__Fungi	p__Ascomycota	c__Dothideomycetes	o__Pleosporales	f__unidentified	g__unidentified	s__unidentified
fa4b1bb4534ad7d35de1ac347a990109	k__Fungi	p__Ascomycota	c__Sordariomycetes	o__Sordariales	f__unidentified	g__unidentified	s__unidentified
0212477e8a87983de367065eb52e3ba1	k__Fungi	p__Ascomycota	c__Sordariomycetes	o__Hypocreales	f__unidentified	g__unidentified	s__unidentified
70725cf62dd0fbb845dc7f0dffbd76b7	k__Fungi	p__Ascomycota	c__Dothideomycetes	o__Pleosporales	f__unidentified	g__unidentified	s__unidentified
9b68e46e06489034bac9cb9519229cbd	k__Fungi	p__Basidiomycota	c__Agaricomycetes	o__Auriculariales	f__unidentified	g__unidentified	s__unidentified
5ce6f43da84586afce4fb954ac4bd39a	k__Fungi	p__Basidiomycota	c__Agaricomycetes	o__Sebacinales	f__unidentified	g__unidentified	s__unidentified
7b6f52fd204ae0dfd8fe9fce38d8a988	k__Fungi	p__Ascomycota	c__Dothideomycetes	o__Pleosporales	f__unidentified	g__unidentified	s__unidentified
0e783223ff5cfea84cce536472540968	k__Fungi	p__Ascomycota	c__Dothideomycetes	o__Pleosporales	f__unidentified	g__unidentified	s__unidentified
26a7edcceec6389e2ff9cc8d0ec6c59c	k__Fungi	p__Ascomycota	c__Leotiomycetes	o__Helotiales	f__unidentified	g__unidentified	s__unidentified
bbfb4dc7df14375df7ffbd036215b2fc	k__Fungi	p__Ascomycota	c__Dothideomycetes	o__Pleosporales	f__unidentified	g__unidentified	s__unidentified
2626bc7d619f9481d259a93123034727	k__Fungi	p__Ascomycota	c__Sordariomycetes	o__Hypocreales	f__unidentified	g__unidentified	s__unidentified
2fb1bdefc91f213547a7c9f54c91f185	k__Fungi	p__Ascomycota	c__Sordariomycetes	o__Hypocreales	f__unidentified	g__unidentified	s__unidentified
ff60569ebee88773e797876b27f40982	k__Fungi	p__Ascomycota	c__Dothideomycetes	o__Pleosporales	f__unidentified	g__unidentified	s__unidentified
417a839693e38630545f0e5d634c699b	k__Fungi	p__Ascomycota	c__Eurotiomycetes	o__Chaetothyriales	f__unidentified	g__unidentified	s__unidentified
5c50adc28a52779f698ea1a375732193	k__Fungi	p__Ascomycota	c__Dothideomycetes	o__Pleosporales	f__unidentified	g__unidentified	s__unidentified
519d17be100192e3e44ab2c4207cac90	k__Fungi	p__Ascomycota	c__Dothideomycetes	o__Capnodiales	f__unidentified	g__unidentified	s__unidentified
d7502901f3c38ef2c6e7f881d1fc39bd	k__Fungi	p__Ascomycota	c__Dothideomycetes	o__Pleosporales	f__unidentified	g__unidentified	s__unidentified
6b5d219f634e031b22b18d96dafab5f5	k__Fungi	p__Ascomycota	c__Sordariomycetes	o__Hypocreales	f__unidentified	g__unidentified	s__unidentified
68e19c5ca8815ce0ca97a929e3238838	k__Fungi	p__Ascomycota	c__Dothideomycetes	o__Pleosporales	f__unidentified	g__unidentified	s__unidentified
d272ec7a8be3f9379e528471e4bcbe1a	k__Fungi	p__Ascomycota	c__Dothideomycetes	o__Pleosporales	f__unidentified	g__unidentified	s__unidentified
7b446afe601dc6deeb8ae73d1258724c	k__Fungi	p__Ascomycota	c__Dothideomycetes	o__Pleosporales	f__unidentified	g__unidentified	s__unidentified
304d8e7dc0ed034aea4909ccd132eb42	k__Fungi	p__Ascomycota	c__Dothideomycetes	o__Pleosporales	f__unidentified	g__unidentified	s__unidentified
d020a40f5f240e090eababccf625d49f	k__Fungi	p__Ascomycota	c__Dothideomycetes	o__Pleosporales	f__unidentified	g__unidentified	s__unidentified
b0cf32a45de24068104cdf7d8a1d5b7b	k__Fungi	p__Ascomycota	c__Sordariomycetes	o__Coniochaetales	f__unidentified	g__unidentified	s__unidentified
ed9284975b4b343bde0d6f6f3eb388b3	k__Fungi	p__Basidiomycota	c__Tremellomycetes	o__Tremellales	f__unidentified	g__unidentified	s__unidentified
22e9976d63acad97ce06f9d1de0c4f4b	k__Fungi	p__Ascomycota	c__Dothideomycetes	o__Pleosporales	f__unidentified	g__unidentified	s__unidentified
1b9db718847d4753889c6edfbc29d97f	k__Fungi	p__Basidiomycota	c__Agaricomycetes	o__Auriculariales	f__unidentified	g__unidentified	s__unidentified
2d0cd8d6b6b2522ad280bbb7bb4a676a	k__Fungi	p__Ascomycota	c__Eurotiomycetes	o__Chaetothyriales	f__unidentified	g__unidentified	s__unidentified
0becbd49e8de2223defc106a62f33115	k__Fungi	p__Ascomycota	c__Dothideomycetes	o__Pleosporales	f__unidentified	g__unidentified	s__unidentified
e1bfaea3e00f9067550f5ba84d77d739	k__Fungi	p__Ascomycota	c__Dothideomycetes	o__Pleosporales	f__unidentified	g__unidentified	s__unidentified
d38ed9f79e9d0ad363774f634a2c00ac	k__Fungi	p__Ascomycota	c__Dothideomycetes	o__Pleosporales	f__unidentified	g__unidentified	s__unidentified
def7c33d8ec7439367f0ddc19b69aeae	k__Fungi	p__Ascomycota	c__Eurotiomycetes	o__Onygenales	f__unidentified	g__unidentified	s__unidentified
c30b3e8cc8a4774da172453ab4e7d476	k__Fungi	p__Ascomycota	c__Leotiomycetes	o__Helotiales	f__unidentified	g__unidentified	s__unidentified
d2bce83d54b2121dae3e53dbc0ebe5c9	k__Fungi	p__Ascomycota	c__Leotiomycetes	o__Helotiales	f__unidentified	g__unidentified	s__unidentified
5408859f11c850a4496a259330faf204	k__Fungi	p__Glomeromycota	c__Paraglomeromycetes	o__Paraglomerales	f__unidentified	g__unidentified	s__unidentified
9a34927f736adda99b4e629a505d47af	k__Fungi	p__Glomeromycota	c__Glomeromycetes	o__Diversisporales	f__Acaulosporaceae	g__unidentified	s__unidentified
4d2531c8d5031cf8e48bd56df62e95b1	k__Fungi	p__Ascomycota	c__Eurotiomycetes	o__Onygenales	f__Ajellomycetaceae	g__unidentified	s__unidentified
9e6bcae8306d04b63690bbcac5455842	k__Fungi	p__Ascomycota	c__Sordariomycetes	o__Xylariales	f__Amphisphaeriaceae	g__unidentified	s__unidentified
781a1398e835ecb98bb03f27aec8c678	k__Fungi	p__Glomeromycota	c__Archaeosporomycetes	o__Archaeosporales	f__Archaeosporaceae	g__unidentified	s__unidentified
8806318a7ac674ee63bcbf6891b00e45	k__Fungi	p__Glomeromycota	c__Archaeosporomycetes	o__Archaeosporales	f__Archaeosporaceae	g__unidentified	s__unidentified
575b09cf8c951a5c599dac54ac3f9590	k__Fungi	p__Ascomycota	c__Sordariomycetes	o__Hypocreales	f__Bionectriaceae	g__unidentified	s__unidentified
ecbff69de94cde8948de6fe3bd2ac0e3	k__Fungi	p__Basidiomycota	c__Agaricomycetes	o__Agaricales	f__Bolbitiaceae	g__unidentified	s__unidentified
24a5940e674ae2363c7458cee3c48b26	k__Fungi	p__Ascomycota	c__Sordariomycetes	o__Microascales	f__Ceratocystidaceae	g__unidentified	s__unidentified
2017507855ea3c2118a14fb410fc87c0	k__Fungi	p__Ascomycota	c__Sordariomycetes	o__Sordariales	f__Chaetomiaceae	g__unidentified	s__unidentified
6110dbdb3893aba66d3f37722092249e	k__Fungi	p__Ascomycota	c__Sordariomycetes	o__Sordariales	f__Chaetomiaceae	g__unidentified	s__unidentified
94b4ab9d38c36382c20e21a88da6afcd	k__Fungi	p__Ascomycota	c__Sordariomycetes	o__Sordariales	f__Chaetomiaceae	g__unidentified	s__unidentified
bad487fff4c5b2e17ae39080010d2cd2	k__Fungi	p__Ascomycota	c__Sordariomycetes	o__Sordariales	f__Chaetomiaceae	g__unidentified	s__unidentified
d7d66edd495119202abe5e7aca2868b5	k__Fungi	p__Ascomycota	c__Sordariomycetes	o__Sordariales	f__Chaetomiaceae	g__unidentified	s__unidentified
d80f88fd0dc83d37ec7000f113a26b9c	k__Fungi	p__Ascomycota	c__Sordariomycetes	o__Sordariales	f__Chaetomiaceae	g__unidentified	s__unidentified
d9f03f8b20f906c766417e66e4fd1698	k__Fungi	p__Ascomycota	c__Sordariomycetes	o__Sordariales	f__Chaetomiaceae	g__unidentified	s__unidentified
dda5a81e722a778c51ff5ee4805f1405	k__Fungi	p__Ascomycota	c__Sordariomycetes	o__Sordariales	f__Chaetomiaceae	g__unidentified	s__unidentified
eb9fa458e1b4eac8f432946e7ef77fd8	k__Fungi	p__Ascomycota	c__Sordariomycetes	o__Sordariales	f__Chaetomiaceae	g__unidentified	s__unidentified
fefba2a28afab12fac090170fab1b875	k__Fungi	p__Ascomycota	c__Sordariomycetes	o__Sordariales	f__Chaetomiaceae	g__unidentified	s__unidentified
08d0b6957ac3a1a96a7c4ddc6471f5a9	k__Fungi	p__Glomeromycota	c__Glomeromycetes	o__Glomerales	f__Claroideoglomeraceae	g__unidentified	s__unidentified
58c1344c35ce29436ee9d3614ee1dd66	k__Fungi	p__Glomeromycota	c__Glomeromycetes	o__Glomerales	f__Claroideoglomeraceae	g__unidentified	s__unidentified
6dac482e5a00d1572e44d6d057449359	k__Fungi	p__Glomeromycota	c__Glomeromycetes	o__Glomerales	f__Claroideoglomeraceae	g__unidentified	s__unidentified
78ea138fb1f0eaba1d1fcbfb2f4fe43b	k__Fungi	p__Glomeromycota	c__Glomeromycetes	o__Glomerales	f__Claroideoglomeraceae	g__unidentified	s__unidentified
a6dcce1c1edb2d7987d1370f8d4fc453	k__Fungi	p__Glomeromycota	c__Glomeromycetes	o__Glomerales	f__Claroideoglomeraceae	g__unidentified	s__unidentified
be555ba08785bdd39f11eb5061c0123a	k__Fungi	p__Glomeromycota	c__Glomeromycetes	o__Glomerales	f__Claroideoglomeraceae	g__unidentified	s__unidentified
c136e8e3452ee32d13dc0eb9dc621b18	k__Fungi	p__Glomeromycota	c__Glomeromycetes	o__Glomerales	f__Claroideoglomeraceae	g__unidentified	s__unidentified
d4520e62df590cc52fa8c8b9ee9ff059	k__Fungi	p__Glomeromycota	c__Glomeromycetes	o__Glomerales	f__Claroideoglomeraceae	g__unidentified	s__unidentified
d9d4793d0456a187ed5a1c0f639df9b5	k__Fungi	p__Glomeromycota	c__Glomeromycetes	o__Glomerales	f__Claroideoglomeraceae	g__unidentified	s__unidentified
e5921d59aeca93aa278f6627c5d6db8f	k__Fungi	p__Glomeromycota	c__Glomeromycetes	o__Glomerales	f__Claroideoglomeraceae	g__unidentified	s__unidentified
edb72b74edf01393204d19cee97d299c	k__Fungi	p__Glomeromycota	c__Glomeromycetes	o__Glomerales	f__Claroideoglomeraceae	g__unidentified	s__unidentified
07655c0847c582fdeae379b7021ce43d	k__Fungi	p__Ascomycota	c__Dothideomycetes	o__Pleosporales	f__Didymellaceae	g__unidentified	s__unidentified
0f6fc82511fea6ba5210d8e37f2caa4c	k__Fungi	p__Ascomycota	c__Dothideomycetes	o__Pleosporales	f__Didymellaceae	g__unidentified	s__unidentified
ce0921faa5961ee4417f63839574b48d	k__Fungi	p__Ascomycota	c__Dothideomycetes	o__Pleosporales	f__Didymosphaeriaceae	g__unidentified	s__unidentified
ee5acf596a465baefb9d9d26c08cf4a6	k__Fungi	p__Ascomycota	c__Dothideomycetes	o__Pleosporales	f__Didymosphaeriaceae	g__unidentified	s__unidentified
0f34413f7442ef625978559d12f8781e	k__Fungi	p__Glomeromycota	c__Glomeromycetes	o__Diversisporales	f__Diversisporaceae	g__unidentified	s__unidentified
31bfa200e28f3bcc8531e4f632b35393	k__Fungi	p__Glomeromycota	c__Glomeromycetes	o__Diversisporales	f__Diversisporaceae	g__unidentified	s__unidentified
32a00ae06b9dec28742aa6b655104d54	k__Fungi	p__Glomeromycota	c__Glomeromycetes	o__Diversisporales	f__Diversisporaceae	g__unidentified	s__unidentified
38d08dfb5d20228565238c1491a147e1	k__Fungi	p__Glomeromycota	c__Glomeromycetes	o__Diversisporales	f__Diversisporaceae	g__unidentified	s__unidentified
4e10c48eb57a71c8b355a773355df3d6	k__Fungi	p__Glomeromycota	c__Glomeromycetes	o__Diversisporales	f__Diversisporaceae	g__unidentified	s__unidentified
6485ed8b3d8405575c0553b5c8120443	k__Fungi	p__Glomeromycota	c__Glomeromycetes	o__Diversisporales	f__Diversisporaceae	g__unidentified	s__unidentified
81e3d672e1fe550498308cdd652972da	k__Fungi	p__Glomeromycota	c__Glomeromycetes	o__Diversisporales	f__Diversisporaceae	g__unidentified	s__unidentified
a464260a0230ac68aaf8b6f7bccfc30e	k__Fungi	p__Glomeromycota	c__Glomeromycetes	o__Diversisporales	f__Diversisporaceae	g__unidentified	s__unidentified
b069ee11bfdb9e2c297554fc9b384f93	k__Fungi	p__Glomeromycota	c__Glomeromycetes	o__Diversisporales	f__Diversisporaceae	g__unidentified	s__unidentified
c403c1a45d1492ad006e7076417730ca	k__Fungi	p__Glomeromycota	c__Glomeromycetes	o__Diversisporales	f__Diversisporaceae	g__unidentified	s__unidentified
da7661d1f5c16793c6bd25f58f774806	k__Fungi	p__Glomeromycota	c__Glomeromycetes	o__Diversisporales	f__Diversisporaceae	g__unidentified	s__unidentified
3379e5bfaea17bb9dc2d4fd983e3a523	k__Fungi	p__Ascomycota	c__Dothideomycetes	o__Dothideales	f__Dothioraceae	g__unidentified	s__unidentified
b94b63bb2c9e02fb30bfa963d46d8daa	k__Fungi	p__Basidiomycota	c__Agaricomycetes	o__Auriculariales	f__Exidiaceae	g__unidentified	s__unidentified
7ba716a295080d58a022af32858e0fdc	k__Fungi	p__Ascomycota	c__Geoglossomycetes	o__Geoglossales	f__Geoglossaceae	g__unidentified	s__unidentified
11b9d747494eaf7f655d7f021a73fce6	k__Fungi	p__Ascomycota	c__Sordariomycetes	o__Diaporthales	f__Gnomoniaceae	g__unidentified	s__unidentified
d4599625dba23903d9875e851736c1a4	k__Fungi	p__Ascomycota	c__Sordariomycetes	o__Diaporthales	f__Gnomoniaceae	g__unidentified	s__unidentified
f844aae25ea18175994fd621beac5985	k__Fungi	p__Ascomycota	c__Eurotiomycetes	o__Onygenales	f__Gymnoascaceae	g__unidentified	s__unidentified
55091cfc69f414db14da85b5622fda2d	k__Fungi	p__Ascomycota	c__Sordariomycetes	o__Microascales	f__Halosphaeriaceae	g__unidentified	s__unidentified
593e852559457928eb4c50ff2c76b167	k__Fungi	p__Ascomycota	c__Sordariomycetes	o__Microascales	f__Halosphaeriaceae	g__unidentified	s__unidentified
9479159492b262a69d4d3a934c8f43a6	k__Fungi	p__Ascomycota	c__Sordariomycetes	o__Microascales	f__Halosphaeriaceae	g__unidentified	s__unidentified
b927e733db1f58460cbfa890af9b8a6d	k__Fungi	p__Ascomycota	c__Sordariomycetes	o__Hypocreales	f__Hypocreales_fam_Incertae_sedis	g__unidentified	s__unidentified
2cc16be582b9a75cbd36fabd86934253	k__Fungi	p__Ascomycota	c__Sordariomycetes	o__Sordariales	f__Lasiosphaeriaceae	g__unidentified	s__unidentified
40864aadad37651ea9acce9deecc4146	k__Fungi	p__Ascomycota	c__Sordariomycetes	o__Sordariales	f__Lasiosphaeriaceae	g__unidentified	s__unidentified
74aaf7692dfc20b303110874b9e5b180	k__Fungi	p__Ascomycota	c__Sordariomycetes	o__Sordariales	f__Lasiosphaeriaceae	g__unidentified	s__unidentified
d2ea127f6eebdf0eeed76492684c77b8	k__Fungi	p__Ascomycota	c__Sordariomycetes	o__Sordariales	f__Lasiosphaeriaceae	g__unidentified	s__unidentified
d60e071fcc2f75b70064b6df11e71d0d	k__Fungi	p__Ascomycota	c__Sordariomycetes	o__Sordariales	f__Lasiosphaeriaceae	g__unidentified	s__unidentified
f24e127eda00e6c87d1b23268aa4c54d	k__Fungi	p__Ascomycota	c__Sordariomycetes	o__Sordariales	f__Lasiosphaeriaceae	g__unidentified	s__unidentified
3ce815e12c065e7b2eaca22dbcadc676	k__Fungi	p__Ascomycota	c__Dothideomycetes	o__Pleosporales	f__Lophiostomataceae	g__unidentified	s__unidentified
6cbcac4773b787856a346b64b7186349	k__Fungi	p__Ascomycota	c__Dothideomycetes	o__Pleosporales	f__Lophiostomataceae	g__unidentified	s__unidentified
9ed3f9c28a0ff9a04ebaa8cd0f649a3e	k__Fungi	p__Ascomycota	c__Dothideomycetes	o__Pleosporales	f__Lophiostomataceae	g__unidentified	s__unidentified
cda39f65ada5f1eabee573f9d0c3ed1d	k__Fungi	p__Ascomycota	c__Dothideomycetes	o__Pleosporales	f__Lophiostomataceae	g__unidentified	s__unidentified
f4cd02401111c83abeb977cd0bf875e6	k__Fungi	p__Ascomycota	c__Dothideomycetes	o__Pleosporales	f__Lophiostomataceae	g__unidentified	s__unidentified
115e46bd733978718fcfeefbe90d006c	k__Fungi	p__Basidiomycota	c__Agaricomycetes	o__Agaricales	f__Lycoperdaceae	g__unidentified	s__unidentified
3cccba1b7c25774319db88d7550e93ca	k__Fungi	p__Basidiomycota	c__Agaricomycetes	o__Agaricales	f__Lycoperdaceae	g__unidentified	s__unidentified
45adaccf401a198e9f752dab7d65e13d	k__Fungi	p__Basidiomycota	c__Agaricomycetes	o__Agaricales	f__Lycoperdaceae	g__unidentified	s__unidentified
83cb313623362c40e385e89798dcee1a	k__Fungi	p__Basidiomycota	c__Agaricomycetes	o__Agaricales	f__Lycoperdaceae	g__unidentified	s__unidentified
c8eef55646543832b65d400ef681b8ac	k__Fungi	p__Basidiomycota	c__Agaricomycetes	o__Agaricales	f__Lycoperdaceae	g__unidentified	s__unidentified
ea034816cdeea37e95e6e43949673400	k__Fungi	p__Basidiomycota	c__Agaricomycetes	o__Agaricales	f__Lycoperdaceae	g__unidentified	s__unidentified
ab29bdcaa7d06e7a676069aba1b1a7b4	k__Fungi	p__Ascomycota	c__Sordariomycetes	o__Magnaporthales	f__Magnaporthaceae	g__unidentified	s__unidentified
26a62ee91e56adb17f44559d3ace7d34	k__Fungi	p__Ascomycota	c__Dothideomycetes	o__Pleosporales	f__Melanommataceae	g__unidentified	s__unidentified
376dfd6f8d6cddc1c903f7261e5377b0	k__Fungi	p__Ascomycota	c__Dothideomycetes	o__Pleosporales	f__Melanommataceae	g__unidentified	s__unidentified
cb7f582e13e686431a055ead72559f52	k__Fungi	p__Mortierellomycota	c__Mortierellomycetes	o__Mortierellales	f__Mortierellaceae	g__unidentified	s__unidentified
13be5ec8ce02a1fcebe930f6db6e6334	k__Fungi	p__Ascomycota	c__Sordariomycetes	o__Hypocreales	f__Nectriaceae	g__unidentified	s__unidentified
39df7bfefe207af218b9981542bc80dd	k__Fungi	p__Ascomycota	c__Sordariomycetes	o__Hypocreales	f__Nectriaceae	g__unidentified	s__unidentified
ad1045e8c8b638c0b179e01d7c20a5bf	k__Fungi	p__Ascomycota	c__Sordariomycetes	o__Hypocreales	f__Nectriaceae	g__unidentified	s__unidentified
b066ae6b127823ce63bee6174c420413	k__Fungi	p__Ascomycota	c__Sordariomycetes	o__Hypocreales	f__Nectriaceae	g__unidentified	s__unidentified
2979614436e4e665c573ce44794a1eaa	k__Fungi	p__Ascomycota	c__Dothideomycetes	o__Pleosporales	f__Phaeosphaeriaceae	g__unidentified	s__unidentified
c99aa7a47cd0c63490627d458a1d1c5d	k__Fungi	p__Ascomycota	c__Dothideomycetes	o__Pleosporales	f__Phaeosphaeriaceae	g__unidentified	s__unidentified
dc467ea7abcc7fcb09f06443978979ce	k__Fungi	p__Ascomycota	c__Dothideomycetes	o__Pleosporales	f__Phaeosphaeriaceae	g__unidentified	s__unidentified
b2cc7efbd5d75776e110b63572b3206e	k__Fungi	p__Basidiomycota	c__Agaricomycetes	o__Agaricales	f__Pleurotaceae	g__unidentified	s__unidentified
4ebcbe4f20df87ab0ef0af5ee02bb1ed	k__Fungi	p__Basidiomycota	c__Agaricomycetes	o__Agaricales	f__Psathyrellaceae	g__unidentified	s__unidentified
1b610926b1b0697b4005fffe453a8943	k__Fungi	p__Ascomycota	c__Leotiomycetes	o__Helotiales	f__Sclerotiniaceae	g__unidentified	s__unidentified
f16ce22ba9e0206e7c29a61f4ad410e5	k__Fungi	p__Ascomycota	c__Sordariomycetes	o__Sordariales	f__Sordariaceae	g__unidentified	s__unidentified
1a32e60296ab9b3828dd5577e24a363c	k__Fungi	p__Ascomycota	c__Dothideomycetes	o__Pleosporales	f__Sporormiaceae	g__unidentified	s__unidentified
25175bf69538bda1ed6892b812f02c41	k__Fungi	p__Ascomycota	c__Dothideomycetes	o__Pleosporales	f__Sporormiaceae	g__unidentified	s__unidentified
327d02c6f049eb1c79e23612fe629358	k__Fungi	p__Ascomycota	c__Dothideomycetes	o__Pleosporales	f__Sporormiaceae	g__unidentified	s__unidentified
405084c64d9275a3de103c959df86cbd	k__Fungi	p__Ascomycota	c__Dothideomycetes	o__Pleosporales	f__Sporormiaceae	g__unidentified	s__unidentified
4e43b6e84e056354260ca3a3af548eb2	k__Fungi	p__Ascomycota	c__Dothideomycetes	o__Pleosporales	f__Sporormiaceae	g__unidentified	s__unidentified
516040318b89120222dd46591d23276a	k__Fungi	p__Ascomycota	c__Dothideomycetes	o__Pleosporales	f__Sporormiaceae	g__unidentified	s__unidentified
6d040c0c2405555cae7cc4d96d67102b	k__Fungi	p__Ascomycota	c__Dothideomycetes	o__Pleosporales	f__Sporormiaceae	g__unidentified	s__unidentified
75880ac21f17500cbf1c255c7023a45b	k__Fungi	p__Ascomycota	c__Dothideomycetes	o__Pleosporales	f__Sporormiaceae	g__unidentified	s__unidentified
953f5ef9e16e91819addbc61830e6e7b	k__Fungi	p__Ascomycota	c__Dothideomycetes	o__Pleosporales	f__Sporormiaceae	g__unidentified	s__unidentified
de250b8dc7069cd7300a68a37299cae5	k__Fungi	p__Ascomycota	c__Dothideomycetes	o__Pleosporales	f__Sporormiaceae	g__unidentified	s__unidentified
f28a8b0072ba5858a55f558eab66e4ff	k__Fungi	p__Ascomycota	c__Dothideomycetes	o__Pleosporales	f__Sporormiaceae	g__unidentified	s__unidentified
53415bfbe589140d030b5d0e66f6cf38	k__Fungi	p__Ascomycota	c__Sordariomycetes	o__Hypocreales	f__Stachybotryaceae	g__unidentified	s__unidentified
8935ac0e1dd62d56c112d45ead1f3a9b	k__Fungi	p__Ascomycota	c__Sordariomycetes	o__Hypocreales	f__Stachybotryaceae	g__unidentified	s__unidentified
116af12e3b46fe8da9748b8be27cb732	k__Fungi	p__Basidiomycota	c__Agaricomycetes	o__Agaricales	f__Stephanosporaceae	g__unidentified	s__unidentified
b1ecab33c6746a0b3ca19f1028c296f7	k__Fungi	p__Ascomycota	c__Pezizomycetes	o__Pezizales	f__Tuberaceae	g__unidentified	s__unidentified
29e5e566a74485c851df21ebefab19d1	k__Fungi	p__Ascomycota	c__Dothideomycetes	o__unidentified	f__unidentified	g__unidentified	s__unidentified
f7ff8c2af51bfbd493989fe27613c371	k__Fungi	p__Ascomycota	c__Sordariomycetes	o__unidentified	f__unidentified	g__unidentified	s__unidentified
203895d71f0a36c2f462f80921390940	k__Fungi	p__Ascomycota	c__Sordariomycetes	o__unidentified	f__unidentified	g__unidentified	s__unidentified
d817be8ee3166d39607a7adadc533b2a	k__Fungi	p__Ascomycota	c__Dothideomycetes	o__unidentified	f__unidentified	g__unidentified	s__unidentified
cbcbb098389b162fd33cfcfbd05373d0	k__Fungi	p__Ascomycota	c__Eurotiomycetes	o__unidentified	f__unidentified	g__unidentified	s__unidentified
abd23a212cb0dcc08d7cbc725ca31665	k__Fungi	p__Ascomycota	c__Eurotiomycetes	o__unidentified	f__unidentified	g__unidentified	s__unidentified
cc783abe0e86ebbe76251f25ae402a1d	k__Fungi	p__Ascomycota	c__Eurotiomycetes	o__unidentified	f__unidentified	g__unidentified	s__unidentified
98aaf549d084e65a16d7e81d33031015	k__Fungi	p__Ascomycota	c__Sordariomycetes	o__unidentified	f__unidentified	g__unidentified	s__unidentified
48f37bdd94e6ad918f30dd753ef39bb5	k__Fungi	p__Ascomycota	c__Dothideomycetes	o__unidentified	f__unidentified	g__unidentified	s__unidentified
d5fc9e81d6bac588ba706151745f4ece	k__Fungi	p__Ascomycota	c__Eurotiomycetes	o__unidentified	f__unidentified	g__unidentified	s__unidentified
a1a7d279241211c4ce57ae74b50dc184	k__Fungi	p__Basidiomycota	c__Agaricomycetes	o__unidentified	f__unidentified	g__unidentified	s__unidentified
a0928c64e5d910927e83089b1c288e98	k__Fungi	p__Ascomycota	c__Sordariomycetes	o__unidentified	f__unidentified	g__unidentified	s__unidentified
a9eb357d9dfa85100d9fb9234bbc9715	k__Fungi	p__Ascomycota	c__Sordariomycetes	o__unidentified	f__unidentified	g__unidentified	s__unidentified
8a087271b70e04c6d9b189924a88b365	k__Fungi	p__Ascomycota	c__Eurotiomycetes	o__unidentified	f__unidentified	g__unidentified	s__unidentified
19cf69d4544bae917c9790d14d78bca4	k__Fungi	p__Basidiomycota	c__Agaricomycetes	o__unidentified	f__unidentified	g__unidentified	s__unidentified
731468f592b4c65231cbc31f0a74018d	k__Fungi	p__Basidiomycota	c__Agaricomycetes	o__unidentified	f__unidentified	g__unidentified	s__unidentified
4288233ccd1dbe545f5250725ed63d17	k__Fungi	p__Ascomycota	c__Dothideomycetes	o__unidentified	f__unidentified	g__unidentified	s__unidentified
39a35bd001f4f63792fd64cc93768afd	k__Fungi	p__Ascomycota	c__Dothideomycetes	o__unidentified	f__unidentified	g__unidentified	s__unidentified
6c3466204ed3f83ddaf46447efc04b5f	k__Fungi	p__Ascomycota	c__Dothideomycetes	o__unidentified	f__unidentified	g__unidentified	s__unidentified
d1da7d7b36faeee7c43f861d136eac38	k__Fungi	p__Basidiomycota	c__Agaricomycetes	o__unidentified	f__unidentified	g__unidentified	s__unidentified
c36f300c144cf41faa52a09f48faf2be	k__Fungi	p__Ascomycota	c__Sordariomycetes	o__unidentified	f__unidentified	g__unidentified	s__unidentified
ccd5a28820639df3e6bd2437ed29dc9f	k__Fungi	p__Basidiomycota	c__Agaricomycetes	o__unidentified	f__unidentified	g__unidentified	s__unidentified
39c2fa5bb8ec8dca51a0e90bd425333e	k__Fungi	p__Ascomycota	c__Dothideomycetes	o__unidentified	f__unidentified	g__unidentified	s__unidentified
ab874a8f8c5ccedba0a6e31af6b67769	k__Fungi	p__Ascomycota	c__Eurotiomycetes	o__unidentified	f__unidentified	g__unidentified	s__unidentified
93e188ae8b152bacc2c2b243cbc78243	k__Fungi	p__Basidiomycota	c__Agaricomycetes	o__unidentified	f__unidentified	g__unidentified	s__unidentified
cd12cacc602752a0c43a4b91ad1d7532	k__Fungi	p__Basidiomycota	c__Agaricomycetes	o__unidentified	f__unidentified	g__unidentified	s__unidentified
6d3ee45401831195b2259bd6538ce311	k__Fungi	p__Basidiomycota	c__Agaricomycetes	o__unidentified	f__unidentified	g__unidentified	s__unidentified
b7425d73645570fae76300c3ed65c724	k__Fungi	p__Ascomycota	c__Sordariomycetes	o__unidentified	f__unidentified	g__unidentified	s__unidentified
b94ceda90710a1cd6ca5941b2a668d6a	k__Fungi	p__Basidiomycota	c__Agaricomycetes	o__unidentified	f__unidentified	g__unidentified	s__unidentified
d55149ffda6e60aed29e857150f366c2	k__Fungi	p__Ascomycota	c__Sordariomycetes	o__unidentified	f__unidentified	g__unidentified	s__unidentified
393db3b12c0d0341233dc1e8d0f06fc1	k__Fungi	p__Ascomycota	c__Dothideomycetes	o__unidentified	f__unidentified	g__unidentified	s__unidentified
42e056862285b1107b7c8b2646801a43	k__Fungi	p__Ascomycota	c__Lecanoromycetes	o__unidentified	f__unidentified	g__unidentified	s__unidentified
faba1095f22ee084422e6d78bd986dbf	k__Fungi	p__Basidiomycota	c__Agaricomycetes	o__unidentified	f__unidentified	g__unidentified	s__unidentified
abe718e32e400f606b00f79104dc11ec	k__Fungi	p__Basidiomycota	c__Agaricomycetes	o__unidentified	f__unidentified	g__unidentified	s__unidentified
5a79e5de046d610f7bb0f7733300532a	k__Fungi	p__Ascomycota	c__Eurotiomycetes	o__unidentified	f__unidentified	g__unidentified	s__unidentified
64aea220179dea9e0024bc7f54e06e66	k__Fungi	p__Ascomycota	c__Sordariomycetes	o__unidentified	f__unidentified	g__unidentified	s__unidentified
cbc394eae4de941fbc8b4c15e815adbb	k__Fungi	p__Ascomycota	c__Sordariomycetes	o__unidentified	f__unidentified	g__unidentified	s__unidentified
fecfa74acea5f343f6902e31a3c2bf74	k__Fungi	p__Monoblepharomycota	c__Monoblepharidomycetes	o__unidentified	f__unidentified	g__unidentified	s__unidentified
38a56d7b5a0d6601e77e334263007cfb	k__Fungi	p__Ascomycota	c__Sordariomycetes	o__unidentified	f__unidentified	g__unidentified	s__unidentified
23a15b1849f30b6a7f71066fce0fbbee	k__Fungi	p__Ascomycota	c__Sordariomycetes	o__unidentified	f__unidentified	g__unidentified	s__unidentified
362d7cf66b075f6f43de6b236b374d12	k__Fungi	p__Basidiomycota	c__Agaricomycetes	o__unidentified	f__unidentified	g__unidentified	s__unidentified
b0df1078139d7aec0f38f4be80d4a3ba	k__Fungi	p__Ascomycota	c__Sordariomycetes	o__unidentified	f__unidentified	g__unidentified	s__unidentified
2a759f4529a9fc42f80fa7af5862cd9b	k__Fungi	p__Ascomycota	c__Sordariomycetes	o__unidentified	f__unidentified	g__unidentified	s__unidentified
f7201d837f5db5fcf340bbd230f69d08	k__Fungi	p__Ascomycota	c__Eurotiomycetes	o__unidentified	f__unidentified	g__unidentified	s__unidentified
295450d200de2a10d3273c8342167e71	k__Fungi	p__Basidiomycota	c__Agaricomycetes	o__unidentified	f__unidentified	g__unidentified	s__unidentified
9ba3fff51ffe0fa85086d0f139fd47ca	k__Fungi	p__Ascomycota	c__Sordariomycetes	o__unidentified	f__unidentified	g__unidentified	s__unidentified
ba11d27d3e25455c179b72f1baceab13	k__Fungi	p__Ascomycota	c__Sordariomycetes	o__unidentified	f__unidentified	g__unidentified	s__unidentified
ddc70cb33d4c3a87e2927d71ea744b5f	k__Fungi	p__Basidiomycota	c__Cystobasidiomycetes	o__unidentified	f__unidentified	g__unidentified	s__unidentified
f94587f4374a052f42de28e369836ed3	k__Fungi	p__Ascomycota	c__Eurotiomycetes	o__unidentified	f__unidentified	g__unidentified	s__unidentified
4b4524727db7fe1e553ff3387815fb97	k__Fungi	p__Basidiomycota	c__Cystobasidiomycetes	o__unidentified	f__unidentified	g__unidentified	s__unidentified
e5228b5ce68d46b12013cd4b1aa823c0	k__Fungi	p__Ascomycota	c__Dothideomycetes	o__unidentified	f__unidentified	g__unidentified	s__unidentified
96bd73cc7b195bbc94509afbed4cebee	k__Fungi	p__Ascomycota	c__Sordariomycetes	o__unidentified	f__unidentified	g__unidentified	s__unidentified
5bd40a634f13a75654faae442b95daac	k__Fungi	p__Basidiomycota	c__Agaricomycetes	o__unidentified	f__unidentified	g__unidentified	s__unidentified
a760cb8c76d732b7f389bd1ee2382989	k__Fungi	p__Basidiomycota	c__Agaricomycetes	o__Auriculariales	f__unidentified	g__unidentified	s__unidentified
d06185765b766bfacfbbdd705ff658e3	k__Fungi	p__Ascomycota	c__Dothideomycetes	o__Botryosphaeriales	f__unidentified	g__unidentified	s__unidentified
5f0e06e56a5b81366a2fbe01c9215c44	k__Fungi	p__Ascomycota	c__Sordariomycetes	o__Branch06	f__unidentified	g__unidentified	s__unidentified
90d1374eca1980d429f66381b03996b0	k__Fungi	p__Ascomycota	c__Sordariomycetes	o__Branch06	f__unidentified	g__unidentified	s__unidentified
99df085569bd0c6b7b390783af489f48	k__Fungi	p__Ascomycota	c__Sordariomycetes	o__Branch06	f__unidentified	g__unidentified	s__unidentified
3c81d341972af30d92157391ec181202	k__Fungi	p__Ascomycota	c__Dothideomycetes	o__Capnodiales	f__unidentified	g__unidentified	s__unidentified
cf185b4659d353b53165531a5921238d	k__Fungi	p__Ascomycota	c__Dothideomycetes	o__Capnodiales	f__unidentified	g__unidentified	s__unidentified
3c1e37e41747552e267db01f374d8ce3	k__Fungi	p__Ascomycota	c__Eurotiomycetes	o__Chaetothyriales	f__unidentified	g__unidentified	s__unidentified
a4e94282e424f4636b96a2d57a4dd385	k__Fungi	p__Ascomycota	c__Eurotiomycetes	o__Chaetothyriales	f__unidentified	g__unidentified	s__unidentified
573b76d4fcde05cd80855c5a2488208b	k__Fungi	p__Ascomycota	c__Sordariomycetes	o__Coniochaetales	f__unidentified	g__unidentified	s__unidentified
f2b85bcce3b9ca1b9b729a1e767824d0	k__Fungi	p__Ascomycota	c__Dothideomycetes	o__Dothideales	f__unidentified	g__unidentified	s__unidentified
545cde95259b5fde0b01b2a6c9da5891	k__Fungi	p__Rozellomycota	c__Rozellomycotina_cls_Incertae_sedis	o__GS07	f__unidentified	g__unidentified	s__unidentified
6338ef14a7251bab59d554a7a46dea26	k__Fungi	p__Aphelidiomycota	c__Aphelidiomycetes	o__GS16	f__unidentified	g__unidentified	s__unidentified
90fe9fef2926878bb6fe8966c85b7d3c	k__Fungi	p__Aphelidiomycota	c__Aphelidiomycetes	o__GS16	f__unidentified	g__unidentified	s__unidentified
d0f56b6acf85a33f39520a66b1693981	k__Fungi	p__Aphelidiomycota	c__Aphelidiomycetes	o__GS16	f__unidentified	g__unidentified	s__unidentified
034518e19a07e5e455d40a528f970078	k__Fungi	p__Ascomycota	c__Orbiliomycetes	o__GS33	f__unidentified	g__unidentified	s__unidentified
1af1b499427b4998f2cf86b4545065e8	k__Fungi	p__Ascomycota	c__Sordariomycetes	o__Hypocreales	f__unidentified	g__unidentified	s__unidentified
25d9a10beb03b3b89aa2b784cb01768f	k__Fungi	p__Ascomycota	c__Sordariomycetes	o__Hypocreales	f__unidentified	g__unidentified	s__unidentified
e44ead51e8670b76dff55b718e7d32c6	k__Fungi	p__Ascomycota	c__Sordariomycetes	o__Hypocreales	f__unidentified	g__unidentified	s__unidentified
d2a9f117f36d1b702f8619d7e9512013	k__Fungi	p__Ascomycota	c__Dothideomycetes	o__Hysteriales	f__unidentified	g__unidentified	s__unidentified
d6d6200c6db3bcb5c5bd87f5742530e7	k__Fungi	p__Ascomycota	c__Dothideomycetes	o__Hysteriales	f__unidentified	g__unidentified	s__unidentified
30326ab42be6f3bd239417e637878980	k__Fungi	p__Basidiomycota	c__Malasseziomycetes	o__Malasseziales	f__unidentified	g__unidentified	s__unidentified
058d631a02f5757acc26d84f486567da	k__Fungi	p__Ascomycota	c__Sordariomycetes	o__Microascales	f__unidentified	g__unidentified	s__unidentified
0c4d97f7e56b029fdaba97267c91c0f8	k__Fungi	p__Ascomycota	c__Eurotiomycetes	o__Onygenales	f__unidentified	g__unidentified	s__unidentified
f2009460b6be98ac7cba7f85c8380a02	k__Fungi	p__Ascomycota	c__Eurotiomycetes	o__Onygenales	f__unidentified	g__unidentified	s__unidentified
999c2f18f7e6a9a895d2c6bae91be48c	k__Fungi	p__Glomeromycota	c__Paraglomeromycetes	o__Paraglomerales	f__unidentified	g__unidentified	s__unidentified
616a014ccb019a718d259de425681e5f	k__Fungi	p__Ascomycota	c__Dothideomycetes	o__Pleosporales	f__unidentified	g__unidentified	s__unidentified
9bca8fd2e8f3dd9de92fccebfde9825d	k__Fungi	p__Ascomycota	c__Dothideomycetes	o__Pleosporales	f__unidentified	g__unidentified	s__unidentified
a8488e45f399168e61d0a8423d400e68	k__Fungi	p__Ascomycota	c__Dothideomycetes	o__Pleosporales	f__unidentified	g__unidentified	s__unidentified
de78d38ee56ddeb2d7833668204ac651	k__Fungi	p__Ascomycota	c__Dothideomycetes	o__Pleosporales	f__unidentified	g__unidentified	s__unidentified
e5ac710e97be118197882bedecd130b5	k__Fungi	p__Ascomycota	c__Dothideomycetes	o__Pleosporales	f__unidentified	g__unidentified	s__unidentified
e6c51e18aae5e013422c563182145541	k__Fungi	p__Ascomycota	c__Dothideomycetes	o__Pleosporales	f__unidentified	g__unidentified	s__unidentified
585db9b4d6299cca2276110953ba58bc	k__Fungi	p__Basidiomycota	c__Agaricomycetes	o__Sebacinales	f__unidentified	g__unidentified	s__unidentified
d3b106e2fd21321d6fe5c014662227b7	k__Fungi	p__Ascomycota	c__Sordariomycetes	o__Sordariales	f__unidentified	g__unidentified	s__unidentified
9b451f6dae16c9ac13b876d45f674680	k__Fungi	p__Basidiomycota	c__Tremellomycetes	o__Tremellales	f__unidentified	g__unidentified	s__unidentified
3244ea419b01d1b26f1ec8e782103e85	k__Fungi	p__Ascomycota	c__Dothideomycetes	o__Tubeufiales	f__unidentified	g__unidentified	s__unidentified
104c2156d9603b3ec9d56157a6f6b49c	k__Fungi	p__Glomeromycota	c__unidentified	o__unidentified	f__unidentified	g__unidentified	s__unidentified
9bef0dcd1c66905fe744594a9eaa5cf4	k__Fungi	p__Ascomycota	c__unidentified	o__unidentified	f__unidentified	g__unidentified	s__unidentified
a86fe5423a7567f43d0c5cf5453fbe05	k__Fungi	p__Ascomycota	c__unidentified	o__unidentified	f__unidentified	g__unidentified	s__unidentified
eba2c61b746b528f359aff468e722819	k__Fungi	p__Ascomycota	c__unidentified	o__unidentified	f__unidentified	g__unidentified	s__unidentified
29cd648c023efe0ae7bf9bc2f96af6a4	k__Fungi	p__Ascomycota	c__unidentified	o__unidentified	f__unidentified	g__unidentified	s__unidentified
b188940c5655863313133fa8353edcba	k__Fungi	p__Ascomycota	c__unidentified	o__unidentified	f__unidentified	g__unidentified	s__unidentified
6f10f55104b012cd5563b10e99df381c	k__Fungi	p__Ascomycota	c__unidentified	o__unidentified	f__unidentified	g__unidentified	s__unidentified
c5be672eb2cb02570695c4420202418b	k__Fungi	p__Ascomycota	c__unidentified	o__unidentified	f__unidentified	g__unidentified	s__unidentified
d1dd358ff06a40f59d6da11b60b6aa04	k__Fungi	p__Basidiomycota	c__unidentified	o__unidentified	f__unidentified	g__unidentified	s__unidentified
66534293780c24ab6f8e8017d04e4a28	k__Fungi	p__Ascomycota	c__unidentified	o__unidentified	f__unidentified	g__unidentified	s__unidentified
5b9b5cf26694a90c881ef96f4284a620	k__Fungi	p__Ascomycota	c__unidentified	o__unidentified	f__unidentified	g__unidentified	s__unidentified
ab86503da4748888829c458fe0943e71	k__Fungi	p__Ascomycota	c__unidentified	o__unidentified	f__unidentified	g__unidentified	s__unidentified
f6ab2abb8e0499c8209b5a21a5701b0d	k__Fungi	p__Basidiomycota	c__unidentified	o__unidentified	f__unidentified	g__unidentified	s__unidentified
34e4a179c7c4de7f04f27a5f82a7ed62	k__Fungi	p__Ascomycota	c__unidentified	o__unidentified	f__unidentified	g__unidentified	s__unidentified
ad9116db97316a779fefa165b6491c06	k__Fungi	p__Ascomycota	c__unidentified	o__unidentified	f__unidentified	g__unidentified	s__unidentified
bed578c14e33945e5110b99542de762b	k__Fungi	p__Ascomycota	c__unidentified	o__unidentified	f__unidentified	g__unidentified	s__unidentified
bda6aeb86599771a049b000fa2f8fd29	k__Fungi	p__Ascomycota	c__unidentified	o__unidentified	f__unidentified	g__unidentified	s__unidentified
10291fec791b0aee43327c9bb3d1632c	k__Fungi	p__Ascomycota	c__unidentified	o__unidentified	f__unidentified	g__unidentified	s__unidentified
ddbc006a5f31222cf5d83e9d91b6a3e9	k__Fungi	p__Ascomycota	c__unidentified	o__unidentified	f__unidentified	g__unidentified	s__unidentified
9d04d5b3d38a932911cae94ba4fee828	k__Fungi	p__Ascomycota	c__unidentified	o__unidentified	f__unidentified	g__unidentified	s__unidentified
d10a572fed60f68dc658d9591ecb95ab	k__Fungi	p__Basidiomycota	c__unidentified	o__unidentified	f__unidentified	g__unidentified	s__unidentified
550be670711a0da3a5b51c5cf1cccc45	k__Fungi	p__Ascomycota	c__unidentified	o__unidentified	f__unidentified	g__unidentified	s__unidentified
435f4f3484ed7a671a0abe06b3c913a3	k__Fungi	p__Ascomycota	c__unidentified	o__unidentified	f__unidentified	g__unidentified	s__unidentified
706c9715857ba813c6cccbf51cba5c1b	k__Fungi	p__Ascomycota	c__unidentified	o__unidentified	f__unidentified	g__unidentified	s__unidentified
7a69570f42f73bc110676cbc239d386c	k__Fungi	p__Ascomycota	c__unidentified	o__unidentified	f__unidentified	g__unidentified	s__unidentified
3b3ad0f0890d198c231eacd87d988835	k__Fungi	p__Ascomycota	c__unidentified	o__unidentified	f__unidentified	g__unidentified	s__unidentified
37dfc5b289b24461bc881931e8a91a92	k__Fungi	p__Ascomycota	c__unidentified	o__unidentified	f__unidentified	g__unidentified	s__unidentified
e2e3ba1275f9af9e860eecb5ac34a2af	k__Fungi	p__Ascomycota	c__unidentified	o__unidentified	f__unidentified	g__unidentified	s__unidentified
6033176441de76d395963625f48abcfc	k__Fungi	p__Ascomycota	c__unidentified	o__unidentified	f__unidentified	g__unidentified	s__unidentified
1a92d9e1ab663ba954abc7b381e72c64	k__Fungi	p__Ascomycota	c__unidentified	o__unidentified	f__unidentified	g__unidentified	s__unidentified
b1e183215896bf64e70f06a7ab87b60d	k__Fungi	p__Ascomycota	c__unidentified	o__unidentified	f__unidentified	g__unidentified	s__unidentified
610334a8d77d3f1b97d7ec747ec07d3f	k__Fungi	p__Ascomycota	c__unidentified	o__unidentified	f__unidentified	g__unidentified	s__unidentified
c39a1993eba1722ab5a23fa1e5a0fc59	k__Fungi	p__Ascomycota	c__unidentified	o__unidentified	f__unidentified	g__unidentified	s__unidentified
5ea59ff4a70e9c785ef52a4a54b1f8be	k__Fungi	p__Ascomycota	c__unidentified	o__unidentified	f__unidentified	g__unidentified	s__unidentified
83c19a3e2a3bb1986b895fd34f7ccc0f	k__Fungi	p__Ascomycota	c__unidentified	o__unidentified	f__unidentified	g__unidentified	s__unidentified
f833a65925f9a8e766f0784aaba8ba8e	k__Fungi	p__Ascomycota	c__unidentified	o__unidentified	f__unidentified	g__unidentified	s__unidentified
0428aa11f7f33b66eb3c0f8d8dcd4e94	k__Fungi	p__Ascomycota	c__unidentified	o__unidentified	f__unidentified	g__unidentified	s__unidentified
efe0d7a3a918a75570fc93e22db64a9a	k__Fungi	p__Ascomycota	c__unidentified	o__unidentified	f__unidentified	g__unidentified	s__unidentified
c0d85242e994820a4f8e478e260c91b3	k__Fungi	p__Ascomycota	c__unidentified	o__unidentified	f__unidentified	g__unidentified	s__unidentified
d5ce556307f662fa0f63a60e7eddbc62	k__Fungi	p__Ascomycota	c__unidentified	o__unidentified	f__unidentified	g__unidentified	s__unidentified
67497066759ae5165ee7f321359ff93f	k__Fungi	p__Ascomycota	c__unidentified	o__unidentified	f__unidentified	g__unidentified	s__unidentified
aa0ce33bc0145d6d3ef0539375ee358a	k__Fungi	p__Ascomycota	c__unidentified	o__unidentified	f__unidentified	g__unidentified	s__unidentified
ddecc1a9cbc09e2e0315e75a5bca351b	k__Fungi	p__Ascomycota	c__unidentified	o__unidentified	f__unidentified	g__unidentified	s__unidentified
e67aeb58e194d8f7cb74521af07dce11	k__Fungi	p__Basidiomycota	c__unidentified	o__unidentified	f__unidentified	g__unidentified	s__unidentified
bc7ce234a6bf87f3815ae0df6f809699	k__Fungi	p__Ascomycota	c__unidentified	o__unidentified	f__unidentified	g__unidentified	s__unidentified
c55ee3c05eeeb54c95d4c6863e3bf391	k__Fungi	p__Ascomycota	c__unidentified	o__unidentified	f__unidentified	g__unidentified	s__unidentified
a978df3951828136c610d62d273b5163	k__Fungi	p__Ascomycota	c__unidentified	o__unidentified	f__unidentified	g__unidentified	s__unidentified
3ccf5f78144a2c74d08ace223045b3ff	k__Fungi	p__Ascomycota	c__unidentified	o__unidentified	f__unidentified	g__unidentified	s__unidentified
0d5b81cc43996250b3b46d8d5651261e	k__Fungi	p__Ascomycota	c__unidentified	o__unidentified	f__unidentified	g__unidentified	s__unidentified
44b48bfff64b5eb547c00d5b86347193	k__Fungi	p__Ascomycota	c__unidentified	o__unidentified	f__unidentified	g__unidentified	s__unidentified
ed5250209eb21b8de57c4b26ac9241ff	k__Fungi	p__Ascomycota	c__unidentified	o__unidentified	f__unidentified	g__unidentified	s__unidentified
41936e43a972b3438f1681012d7d7233	k__Fungi	p__Ascomycota	c__unidentified	o__unidentified	f__unidentified	g__unidentified	s__unidentified
009aa70eaa3482f24de3f9442b676cb5	k__Fungi	p__Ascomycota	c__unidentified	o__unidentified	f__unidentified	g__unidentified	s__unidentified
8c0c35adc0d7e038c9532f7df009db95	k__Fungi	p__Basidiomycota	c__unidentified	o__unidentified	f__unidentified	g__unidentified	s__unidentified
1c0416f9b5c470561cde03f4a365cb55	k__Fungi	p__Ascomycota	c__unidentified	o__unidentified	f__unidentified	g__unidentified	s__unidentified
50a798de8b904316ba475047c91f6314	k__Fungi	p__Ascomycota	c__unidentified	o__unidentified	f__unidentified	g__unidentified	s__unidentified
bc6d7e5caba40321d48933c4a00289d6	k__Fungi	p__Ascomycota	c__unidentified	o__unidentified	f__unidentified	g__unidentified	s__unidentified
8da96553b4a95bcd85c7b7fbd4921377	k__Fungi	p__Ascomycota	c__unidentified	o__unidentified	f__unidentified	g__unidentified	s__unidentified
c63e4ed02d7bba32b295a707b186f99d	k__Fungi	p__Ascomycota	c__unidentified	o__unidentified	f__unidentified	g__unidentified	s__unidentified
6c93cac0d3dde63fb2ef3bdfe9f65982	k__Fungi	p__Ascomycota	c__unidentified	o__unidentified	f__unidentified	g__unidentified	s__unidentified
1c91710e5e55f0295ae2455293dd846e	k__Fungi	p__Ascomycota	c__unidentified	o__unidentified	f__unidentified	g__unidentified	s__unidentified
802b4e6325a775d136246211ac79f765	k__Fungi	p__Ascomycota	c__unidentified	o__unidentified	f__unidentified	g__unidentified	s__unidentified
b79b74f762b8fde7af6dddbcd49e86a4	k__Fungi	p__Ascomycota	c__unidentified	o__unidentified	f__unidentified	g__unidentified	s__unidentified
afd0a704fabba9ca5b02d469917fcb43	k__Fungi	p__Ascomycota	c__unidentified	o__unidentified	f__unidentified	g__unidentified	s__unidentified
0c7b40c89cfa2b7664c1e5a78be7067e	k__Fungi	p__Ascomycota	c__unidentified	o__unidentified	f__unidentified	g__unidentified	s__unidentified
8329b1c94d9b4a5422de29fc1fd686ee	k__Fungi	p__Ascomycota	c__unidentified	o__unidentified	f__unidentified	g__unidentified	s__unidentified
b5f604c2b37936ab93332bd2735b9b23	k__Fungi	p__Ascomycota	c__unidentified	o__unidentified	f__unidentified	g__unidentified	s__unidentified
325acdf79d164de0981cef5eb650428f	k__Fungi	p__Ascomycota	c__unidentified	o__unidentified	f__unidentified	g__unidentified	s__unidentified
adf52cb862403e1ad29311886c4ccefe	k__Fungi	p__Ascomycota	c__unidentified	o__unidentified	f__unidentified	g__unidentified	s__unidentified
7edd262a8a57819254d9327f3ca568ed	k__Fungi	p__Ascomycota	c__unidentified	o__unidentified	f__unidentified	g__unidentified	s__unidentified
86f3f9d5686f81854b37d42b52d30f25	k__Fungi	p__Ascomycota	c__unidentified	o__unidentified	f__unidentified	g__unidentified	s__unidentified
d91847a72ba71bb612586ad00b225172	k__Fungi	p__Ascomycota	c__unidentified	o__unidentified	f__unidentified	g__unidentified	s__unidentified
346ef6d1ef5c69f4d7813e98a1c5f21b	k__Fungi	p__Ascomycota	c__unidentified	o__unidentified	f__unidentified	g__unidentified	s__unidentified
cca9ec3731d7a9cb132d84243bc05527	k__Fungi	p__Ascomycota	c__unidentified	o__unidentified	f__unidentified	g__unidentified	s__unidentified
d362f70f35bf3eb127bcb93e41361307	k__Fungi	p__Ascomycota	c__unidentified	o__unidentified	f__unidentified	g__unidentified	s__unidentified
c22c2b5c34a43b7a167815d9ce1f1fb0	k__Fungi	p__Ascomycota	c__unidentified	o__unidentified	f__unidentified	g__unidentified	s__unidentified
981a5c1dd20d8ed6e6d875617996be1d	k__Fungi	p__Ascomycota	c__unidentified	o__unidentified	f__unidentified	g__unidentified	s__unidentified
213bd048531d2d49ee5564ea8560f5b3	k__Fungi	p__Ascomycota	c__unidentified	o__unidentified	f__unidentified	g__unidentified	s__unidentified
940aa6177bfc92c17fe1cc63fd1653dd	k__Fungi	p__Ascomycota	c__unidentified	o__unidentified	f__unidentified	g__unidentified	s__unidentified
0d6d76e19924938110e2fefe614120b9	k__Fungi	p__Ascomycota	c__unidentified	o__unidentified	f__unidentified	g__unidentified	s__unidentified
1e1a991a417af83fcd2d730d423b366a	k__Fungi	p__Ascomycota	c__unidentified	o__unidentified	f__unidentified	g__unidentified	s__unidentified
3e62109c8a91b4484c0f4e58a7fa373b	k__Fungi	p__Ascomycota	c__unidentified	o__unidentified	f__unidentified	g__unidentified	s__unidentified
8d0e90934c14d2cfec8cb43a52d9ffd3	k__Fungi	p__Ascomycota	c__unidentified	o__unidentified	f__unidentified	g__unidentified	s__unidentified
53cf40455b0888e74193c789fe6f400a	k__Fungi	p__Ascomycota	c__unidentified	o__unidentified	f__unidentified	g__unidentified	s__unidentified
4aaee685bca8c541a147f318226aaac7	k__Fungi	p__Ascomycota	c__unidentified	o__unidentified	f__unidentified	g__unidentified	s__unidentified
f0e3c0eeb6950068364bd27fbb32579d	k__Fungi	p__Ascomycota	c__unidentified	o__unidentified	f__unidentified	g__unidentified	s__unidentified
6e7644514953cb554f5c19d70aa4068d	k__Fungi	p__Ascomycota	c__unidentified	o__unidentified	f__unidentified	g__unidentified	s__unidentified
295b4271f9b2048ed58c04ad265c74c2	k__Fungi	p__Ascomycota	c__unidentified	o__unidentified	f__unidentified	g__unidentified	s__unidentified
d5d66ea9ba9b545d1d97e57be56e0f6e	k__Fungi	p__Ascomycota	c__unidentified	o__unidentified	f__unidentified	g__unidentified	s__unidentified
72e2a1d49d541f09c7de1113bfef9040	k__Fungi	p__Ascomycota	c__unidentified	o__unidentified	f__unidentified	g__unidentified	s__unidentified
b3875fa2b7c92b5df696da641647b919	k__Fungi	p__Ascomycota	c__unidentified	o__unidentified	f__unidentified	g__unidentified	s__unidentified
1c26c9e9f4166394324e4c2e2112ceb1	k__Fungi	p__Ascomycota	c__unidentified	o__unidentified	f__unidentified	g__unidentified	s__unidentified
7f2140823dc8ab0b55a1a5e74811bb58	k__Fungi	p__Ascomycota	c__unidentified	o__unidentified	f__unidentified	g__unidentified	s__unidentified
517e28b366bc436d79a238c8606cd3a0	k__Fungi	p__Ascomycota	c__unidentified	o__unidentified	f__unidentified	g__unidentified	s__unidentified
2e29f456ab2bda5ba6078d15ded229ee	k__Fungi	p__Ascomycota	c__unidentified	o__unidentified	f__unidentified	g__unidentified	s__unidentified
d1b9774d1b5e07b048e0e2c70988933d	k__Fungi	p__Ascomycota	c__unidentified	o__unidentified	f__unidentified	g__unidentified	s__unidentified
d4c87e7dc7cc754aae97d2735a80dd54	k__Fungi	p__Ascomycota	c__unidentified	o__unidentified	f__unidentified	g__unidentified	s__unidentified
8bb542213db9c2924e0f8e7673ecd322	k__Fungi	p__Ascomycota	c__unidentified	o__unidentified	f__unidentified	g__unidentified	s__unidentified
2ea1076f512e5cf1ca8c4b120cd5e1d9	k__Fungi	p__Ascomycota	c__unidentified	o__unidentified	f__unidentified	g__unidentified	s__unidentified
a7144efd49a4bfb9f89d9d7c39a233b9	k__Fungi	p__Ascomycota	c__unidentified	o__unidentified	f__unidentified	g__unidentified	s__unidentified
560313160ebb19232bb292436de6adfc	k__Fungi	p__Ascomycota	c__unidentified	o__unidentified	f__unidentified	g__unidentified	s__unidentified
d0d250fcc3784af58df75de1e55ebf26	k__Fungi	p__Ascomycota	c__unidentified	o__unidentified	f__unidentified	g__unidentified	s__unidentified
4460ff1ef515c24ab78dba40fa89b108	k__Fungi	p__Ascomycota	c__unidentified	o__unidentified	f__unidentified	g__unidentified	s__unidentified
f66e033b4d11d35c94b077a15d9b6199	k__Fungi	p__Ascomycota	c__unidentified	o__unidentified	f__unidentified	g__unidentified	s__unidentified
dd879dd4b06af4b7031c18fcfa95296d	k__Fungi	p__Ascomycota	c__unidentified	o__unidentified	f__unidentified	g__unidentified	s__unidentified
46ac6f146d945f099322ff797660379c	k__Fungi	p__Ascomycota	c__unidentified	o__unidentified	f__unidentified	g__unidentified	s__unidentified
1cc1e0826b0d0c3bd40587b5029b3cac	k__Fungi	p__Ascomycota	c__unidentified	o__unidentified	f__unidentified	g__unidentified	s__unidentified
d1a778957a4dc731da0ebdb2664ed382	k__Fungi	p__Ascomycota	c__unidentified	o__unidentified	f__unidentified	g__unidentified	s__unidentified
647a32a001bd6f3bcac4bfd49e3ccc3e	k__Fungi	p__Ascomycota	c__unidentified	o__unidentified	f__unidentified	g__unidentified	s__unidentified
d464c528c18ffcfa101da7e96919de8f	k__Fungi	p__Ascomycota	c__unidentified	o__unidentified	f__unidentified	g__unidentified	s__unidentified
55b93f5feeca7a1c5788ce655dcc4eca	k__Fungi	p__Basidiomycota	c__unidentified	o__unidentified	f__unidentified	g__unidentified	s__unidentified
27571f1c91af9a333b327bd710ef19e1	k__Fungi	p__Ascomycota	c__unidentified	o__unidentified	f__unidentified	g__unidentified	s__unidentified
6997b97d013be629fe7edd6d8429d0a1	k__Fungi	p__Ascomycota	c__unidentified	o__unidentified	f__unidentified	g__unidentified	s__unidentified
36996b929e6055c74a18449cc1b09781	k__Fungi	p__Ascomycota	c__unidentified	o__unidentified	f__unidentified	g__unidentified	s__unidentified
aae156314845a05acc78b834688a6295	k__Fungi	p__Ascomycota	c__unidentified	o__unidentified	f__unidentified	g__unidentified	s__unidentified
edbcde12b9ad383d0b4f67d977125000	k__Fungi	p__Ascomycota	c__unidentified	o__unidentified	f__unidentified	g__unidentified	s__unidentified
5b4cbc185fa50a82c0bf883525eb4831	k__Fungi	p__Ascomycota	c__unidentified	o__unidentified	f__unidentified	g__unidentified	s__unidentified
8716c45f32345d5c69bf4bbab6ad3545	k__Fungi	p__Ascomycota	c__unidentified	o__unidentified	f__unidentified	g__unidentified	s__unidentified
1d6bcdf2a9f0bfcec9cccb5f00cef88d	k__Fungi	p__Ascomycota	c__unidentified	o__unidentified	f__unidentified	g__unidentified	s__unidentified
56d90d626eb34a4ae95858dc42815d6f	k__Fungi	p__Ascomycota	c__unidentified	o__unidentified	f__unidentified	g__unidentified	s__unidentified
78106e30cda4908f6323cb569102da9a	k__Fungi	p__Ascomycota	c__unidentified	o__unidentified	f__unidentified	g__unidentified	s__unidentified
1904e5e43a07ca8b3fe4705f3baa98a8	k__Fungi	p__Ascomycota	c__unidentified	o__unidentified	f__unidentified	g__unidentified	s__unidentified
4dfa17a3ec7ef4774b5278ca82e7b458	k__Fungi	p__Basidiomycota	c__Cystobasidiomycetes	o__unidentified	f__unidentified	g__unidentified	s__unidentified
49055bb61b7f1eb1b3187fc0219b396e	k__Fungi	p__Monoblepharomycota	c__Monoblepharidomycetes	o__unidentified	f__unidentified	g__unidentified	s__unidentified
6a5f12b9ecf47eb1af1fb7476ea5a81a	k__Fungi	p__Ascomycota	c__Orbiliomycetes	o__unidentified	f__unidentified	g__unidentified	s__unidentified
7a53419b3a4c21ce98ebc7960c79f268	k__Fungi	p__Ascomycota	c__Orbiliomycetes	o__unidentified	f__unidentified	g__unidentified	s__unidentified
86efbc2216ebe3852edf2e56ce5c3d14	k__Fungi	p__unidentified	c__unidentified	o__unidentified	f__unidentified	g__unidentified	s__unidentified
5ad51b5b11cf741101c524ce5affd749	k__Fungi	p__unidentified	c__unidentified	o__unidentified	f__unidentified	g__unidentified	s__unidentified
b0b84016a1c46ef6a71ea484e5b76022	k__Fungi	p__unidentified	c__unidentified	o__unidentified	f__unidentified	g__unidentified	s__unidentified
44b5a02f8581022bc0872cbe0b88724a	k__Fungi	p__unidentified	c__unidentified	o__unidentified	f__unidentified	g__unidentified	s__unidentified
edbc917d07691e79c692ef264682d4a5	k__Fungi	p__unidentified	c__unidentified	o__unidentified	f__unidentified	g__unidentified	s__unidentified
9abc0382d06e8cf2053543f465362f6c	k__Fungi	p__unidentified	c__unidentified	o__unidentified	f__unidentified	g__unidentified	s__unidentified
503e5b1a3f44b2330091a696704ccce7	k__Fungi	p__unidentified	c__unidentified	o__unidentified	f__unidentified	g__unidentified	s__unidentified
fb0e40c88ed31f8a2a87dec99684e1f9	k__Fungi	p__unidentified	c__unidentified	o__unidentified	f__unidentified	g__unidentified	s__unidentified
62a4906280c7288a6ffb71810eb04457	k__Fungi	p__unidentified	c__unidentified	o__unidentified	f__unidentified	g__unidentified	s__unidentified
94d7ea9321235b9a0bc278499d2a0ff4	k__Fungi	p__unidentified	c__unidentified	o__unidentified	f__unidentified	g__unidentified	s__unidentified
efed6031cec671fd18481cc94d2869ea	k__Fungi	p__unidentified	c__unidentified	o__unidentified	f__unidentified	g__unidentified	s__unidentified
d61e993af36bf75965663c1d1a7a8996	k__Fungi	p__unidentified	c__unidentified	o__unidentified	f__unidentified	g__unidentified	s__unidentified
6c3d71d8833d8dc7f4c986f7d6d38873	k__Fungi	p__unidentified	c__unidentified	o__unidentified	f__unidentified	g__unidentified	s__unidentified
c3e2787a598e042db9390f0fd9b7e186	k__Fungi	p__unidentified	c__unidentified	o__unidentified	f__unidentified	g__unidentified	s__unidentified
6ce77ccba9353a1b6cd50197bd61e3de	k__Fungi	p__unidentified	c__unidentified	o__unidentified	f__unidentified	g__unidentified	s__unidentified
72e6ad46059ea36cf3d1e2683493e2ac	k__Fungi	p__unidentified	c__unidentified	o__unidentified	f__unidentified	g__unidentified	s__unidentified
c136570e9c23ed284c884352e0fd7c9d	k__Fungi	p__unidentified	c__unidentified	o__unidentified	f__unidentified	g__unidentified	s__unidentified
649e0eff87f84fb82967d6992f23b228	k__Fungi	p__unidentified	c__unidentified	o__unidentified	f__unidentified	g__unidentified	s__unidentified
8fef2049b5fd7f3269301967184d7e10	k__Fungi	p__unidentified	c__unidentified	o__unidentified	f__unidentified	g__unidentified	s__unidentified
2ee06918e44d129621b517d135366776	k__Fungi	p__unidentified	c__unidentified	o__unidentified	f__unidentified	g__unidentified	s__unidentified
4fd99d002164c5b06c6d97b947303cec	k__Fungi	p__unidentified	c__unidentified	o__unidentified	f__unidentified	g__unidentified	s__unidentified
b1901b87f6a1724f50d0e9d42894e1d4	k__Fungi	p__unidentified	c__unidentified	o__unidentified	f__unidentified	g__unidentified	s__unidentified
3f5fba0701f58efae7ba09c6f4e130a4	k__Fungi	p__unidentified	c__unidentified	o__unidentified	f__unidentified	g__unidentified	s__unidentified
562ce58f64548148df9906aa85055fff	k__Fungi	p__unidentified	c__unidentified	o__unidentified	f__unidentified	g__unidentified	s__unidentified
802a21cc1c05f41407d1ee12b9af6f33	k__Fungi	p__unidentified	c__unidentified	o__unidentified	f__unidentified	g__unidentified	s__unidentified
e7a653c2b8cd632a514f8bec0e26241f	k__Fungi	p__unidentified	c__unidentified	o__unidentified	f__unidentified	g__unidentified	s__unidentified
b93fbb8aca619757b9b578ac7d67571a	k__Fungi	p__unidentified	c__unidentified	o__unidentified	f__unidentified	g__unidentified	s__unidentified
9a1822feecafe5c3d907bcffd08a1e51	k__Fungi	p__unidentified	c__unidentified	o__unidentified	f__unidentified	g__unidentified	s__unidentified
fb070a42b09beb2325fc344ed49c57da	k__Fungi	p__unidentified	c__unidentified	o__unidentified	f__unidentified	g__unidentified	s__unidentified
ddb99bca7a17f56525521d912219cf0b	k__Fungi	p__unidentified	c__unidentified	o__unidentified	f__unidentified	g__unidentified	s__unidentified
1c39d128433ed2bcd1cef35eb0a8b8e2	k__Fungi	p__unidentified	c__unidentified	o__unidentified	f__unidentified	g__unidentified	s__unidentified
fb955c4b79de40a0fb1aafb9f727f20e	k__Fungi	p__unidentified	c__unidentified	o__unidentified	f__unidentified	g__unidentified	s__unidentified
c6418cf583b2768d3b1d5c3a08620f58	k__Fungi	p__unidentified	c__unidentified	o__unidentified	f__unidentified	g__unidentified	s__unidentified
1434c4db526cc7f201f6c500ae08192c	k__Fungi	p__unidentified	c__unidentified	o__unidentified	f__unidentified	g__unidentified	s__unidentified
eba5bc8df0f8c183fbe3d41fd6cd404c	k__Fungi	p__unidentified	c__unidentified	o__unidentified	f__unidentified	g__unidentified	s__unidentified
e80b411e1c60a7e0cc37e2d785956638	k__Fungi	p__unidentified	c__unidentified	o__unidentified	f__unidentified	g__unidentified	s__unidentified
9907e027529431ef5a31e05ebff3009d	k__Fungi	p__unidentified	c__unidentified	o__unidentified	f__unidentified	g__unidentified	s__unidentified
55735d6a369f75db893864aff3c3e612	k__Fungi	p__unidentified	c__unidentified	o__unidentified	f__unidentified	g__unidentified	s__unidentified
4f760774d400ddfca738afaecc1cbd65	k__Fungi	p__unidentified	c__unidentified	o__unidentified	f__unidentified	g__unidentified	s__unidentified
d4df2db30dbdedd5d2d2c3c8c50c946c	k__Fungi	p__unidentified	c__unidentified	o__unidentified	f__unidentified	g__unidentified	s__unidentified
d3bafb4a0622c0ea0c7978fda722ab64	k__Fungi	p__unidentified	c__unidentified	o__unidentified	f__unidentified	g__unidentified	s__unidentified
35c53fd2ed5eeb565f3db8b4437a444f	k__Fungi	p__unidentified	c__unidentified	o__unidentified	f__unidentified	g__unidentified	s__unidentified
98140ea1d0d98a50d7e37131ece67429	k__Fungi	p__unidentified	c__unidentified	o__unidentified	f__unidentified	g__unidentified	s__unidentified
a6ad5278102de287b074f622daf922c2	k__Fungi	p__unidentified	c__unidentified	o__unidentified	f__unidentified	g__unidentified	s__unidentified
8e05f581ece2a41068764efa9ecc3441	k__Fungi	p__unidentified	c__unidentified	o__unidentified	f__unidentified	g__unidentified	s__unidentified
fa4fd2df63f160f40f2d4a76e48dd764	k__Fungi	p__unidentified	c__unidentified	o__unidentified	f__unidentified	g__unidentified	s__unidentified
e80084b5a7d4ea97a87c1f597bb14e0f	k__Fungi	p__unidentified	c__unidentified	o__unidentified	f__unidentified	g__unidentified	s__unidentified
baedd393febdc42602f8dd02ecad81a0	k__Fungi	p__unidentified	c__unidentified	o__unidentified	f__unidentified	g__unidentified	s__unidentified
5c8f5a7bf9ed651d00e7bf572a0dc24c	k__Fungi	p__unidentified	c__unidentified	o__unidentified	f__unidentified	g__unidentified	s__unidentified
3245eccbe3e036bb0a7520a9f0761597	k__Fungi	p__unidentified	c__unidentified	o__unidentified	f__unidentified	g__unidentified	s__unidentified
103fa39f738df41bfa74f930f4369f3d	k__Fungi	p__unidentified	c__unidentified	o__unidentified	f__unidentified	g__unidentified	s__unidentified
b0690c268f204ce0c2ed57e8af08926e	k__Fungi	p__unidentified	c__unidentified	o__unidentified	f__unidentified	g__unidentified	s__unidentified
543cafcd1c7d4cecb2cc5c50f2e25e09	k__Fungi	p__unidentified	c__unidentified	o__unidentified	f__unidentified	g__unidentified	s__unidentified
4e3c3c23e3bc7d6c50185122bc133aaf	k__Fungi	p__unidentified	c__unidentified	o__unidentified	f__unidentified	g__unidentified	s__unidentified
f32971ff623dafae5393f884ce302083	k__Fungi	p__unidentified	c__unidentified	o__unidentified	f__unidentified	g__unidentified	s__unidentified
5ec683aa7cdb9f4811c286dbbb12c53d	k__Fungi	p__unidentified	c__unidentified	o__unidentified	f__unidentified	g__unidentified	s__unidentified
a37e9de887599b7637aa82dc45a0b8f5	k__Fungi	p__unidentified	c__unidentified	o__unidentified	f__unidentified	g__unidentified	s__unidentified
d9e9feac1589864c8afe159d100d6d25	k__Fungi	p__unidentified	c__unidentified	o__unidentified	f__unidentified	g__unidentified	s__unidentified
945bc9896a28e46164ef10ab0f37e3cd	k__Fungi	p__unidentified	c__unidentified	o__unidentified	f__unidentified	g__unidentified	s__unidentified
80431772db666fdc4b74ce19433d93d0	k__Fungi	p__unidentified	c__unidentified	o__unidentified	f__unidentified	g__unidentified	s__unidentified
5505a31470693d9a90372c47051bdc47	k__Fungi	p__unidentified	c__unidentified	o__unidentified	f__unidentified	g__unidentified	s__unidentified
bddf78ddaa8641fe0161c50cd7274598	k__Fungi	p__unidentified	c__unidentified	o__unidentified	f__unidentified	g__unidentified	s__unidentified
ce19f78093ebbbe2a139b393717b242b	k__Fungi	p__unidentified	c__unidentified	o__unidentified	f__unidentified	g__unidentified	s__unidentified
d66e6bb450b4afbe63063c14fc9614d0	k__Fungi	p__unidentified	c__unidentified	o__unidentified	f__unidentified	g__unidentified	s__unidentified
48f37733b4af987b304d0bc0c412b27d	k__Fungi	p__unidentified	c__unidentified	o__unidentified	f__unidentified	g__unidentified	s__unidentified
a0a276da36c0a3d3f71c9967866d7190	k__Fungi	p__unidentified	c__unidentified	o__unidentified	f__unidentified	g__unidentified	s__unidentified
3cf2637a0393e08fe0181e868e79b5fe	k__Fungi	p__unidentified	c__unidentified	o__unidentified	f__unidentified	g__unidentified	s__unidentified
66378c0ec380e031652d927a4c01124c	k__Fungi	p__unidentified	c__unidentified	o__unidentified	f__unidentified	g__unidentified	s__unidentified
44c613ab6a9bb9fe486f0d985d82e7b4	k__Fungi	p__unidentified	c__unidentified	o__unidentified	f__unidentified	g__unidentified	s__unidentified
fbb0795365141d76c3beddeacf6322b2	k__Fungi	p__unidentified	c__unidentified	o__unidentified	f__unidentified	g__unidentified	s__unidentified
7f9021d484da4a7ed8f3fa18d57fa727	k__Fungi	p__unidentified	c__unidentified	o__unidentified	f__unidentified	g__unidentified	s__unidentified
f53e55232224245c9c0b217eadab895a	k__Fungi	p__unidentified	c__unidentified	o__unidentified	f__unidentified	g__unidentified	s__unidentified
257e6358550da682e59718d1d078c99a	k__Fungi	p__unidentified	c__unidentified	o__unidentified	f__unidentified	g__unidentified	s__unidentified
1a4a2fb6a800b2dc05d14331592b437d	k__Fungi	p__unidentified	c__unidentified	o__unidentified	f__unidentified	g__unidentified	s__unidentified
2a78667d2083432c265f7a8176308bcd	k__Fungi	p__unidentified	c__unidentified	o__unidentified	f__unidentified	g__unidentified	s__unidentified
d3f7a3b2ff95210b8ed46c81597af814	k__Fungi	p__unidentified	c__unidentified	o__unidentified	f__unidentified	g__unidentified	s__unidentified
e5019651303c3c31b5299f613644f459	k__Fungi	p__unidentified	c__unidentified	o__unidentified	f__unidentified	g__unidentified	s__unidentified
9564b09da3444bad717fa37ead3bfa68	k__Fungi	p__unidentified	c__unidentified	o__unidentified	f__unidentified	g__unidentified	s__unidentified
373d10bf0d8e885a46b85e38116c9b7a	k__Fungi	p__unidentified	c__unidentified	o__unidentified	f__unidentified	g__unidentified	s__unidentified
1592acac8cad4309753dcf1c4ef8be71	k__Fungi	p__unidentified	c__unidentified	o__unidentified	f__unidentified	g__unidentified	s__unidentified
509d844ef279e4dd8369704ae137c1e3	k__Fungi	p__unidentified	c__unidentified	o__unidentified	f__unidentified	g__unidentified	s__unidentified
30c3bc02c10fc847fbf4bc86e74538f2	k__Fungi	p__unidentified	c__unidentified	o__unidentified	f__unidentified	g__unidentified	s__unidentified
d279bf6e358036045d6576544f528b66	k__Fungi	p__unidentified	c__unidentified	o__unidentified	f__unidentified	g__unidentified	s__unidentified
bcbb5f6fcae74e8870a5273fb22e0742	k__Fungi	p__unidentified	c__unidentified	o__unidentified	f__unidentified	g__unidentified	s__unidentified
1604aaabecc51d45f5c505c7f7cd275e	k__Fungi	p__unidentified	c__unidentified	o__unidentified	f__unidentified	g__unidentified	s__unidentified
bfe9e1dcfa6ddc1d802016d5c044487f	k__Fungi	p__unidentified	c__unidentified	o__unidentified	f__unidentified	g__unidentified	s__unidentified
f287e83c0ea88132b8efaac4c076f2b4	k__Fungi	p__unidentified	c__unidentified	o__unidentified	f__unidentified	g__unidentified	s__unidentified
a13a76625a5f1c1aed68c5024ef3b68a	k__Fungi	p__unidentified	c__unidentified	o__unidentified	f__unidentified	g__unidentified	s__unidentified
722a89a69e32513d655c4dfe1d9c0a21	k__Fungi	p__unidentified	c__unidentified	o__unidentified	f__unidentified	g__unidentified	s__unidentified
385c044a77b84f5fc8dd5dc5970d7c9d	k__Fungi	p__unidentified	c__unidentified	o__unidentified	f__unidentified	g__unidentified	s__unidentified
c76c5835d874c4691b2a4e0840e0c497	k__Fungi	p__unidentified	c__unidentified	o__unidentified	f__unidentified	g__unidentified	s__unidentified
0c1f7ac0ce76ae2c9e68c62558542b70	k__Fungi	p__unidentified	c__unidentified	o__unidentified	f__unidentified	g__unidentified	s__unidentified
565f24bb815c640b8b2eca2fdf6784fa	k__Fungi	p__unidentified	c__unidentified	o__unidentified	f__unidentified	g__unidentified	s__unidentified
fbfe28f6f3e9f91c4e6db0f86f8c2b7b	k__Fungi	p__unidentified	c__unidentified	o__unidentified	f__unidentified	g__unidentified	s__unidentified
c5606e197f816ad78c15f191079a102b	k__Fungi	p__unidentified	c__unidentified	o__unidentified	f__unidentified	g__unidentified	s__unidentified
a7923b076db60a9f43df6b160b8e3eff	k__Fungi	p__unidentified	c__unidentified	o__unidentified	f__unidentified	g__unidentified	s__unidentified
4b45634daf4d16b1bd333b01361d31b1	k__Fungi	p__unidentified	c__unidentified	o__unidentified	f__unidentified	g__unidentified	s__unidentified
5f0ccd93f6472be02f61ae5866b31019	k__Fungi	p__unidentified	c__unidentified	o__unidentified	f__unidentified	g__unidentified	s__unidentified
9119812212603c3bd4cd3c5968d4e4ae	k__Fungi	p__unidentified	c__unidentified	o__unidentified	f__unidentified	g__unidentified	s__unidentified
ff112bc92114e46c14696b46e0aeef22	k__Fungi	p__unidentified	c__unidentified	o__unidentified	f__unidentified	g__unidentified	s__unidentified
827bec6918cb9e8e5f0cf32aa3507e32	k__Fungi	p__unidentified	c__unidentified	o__unidentified	f__unidentified	g__unidentified	s__unidentified
92f94874304def86527b35c69df302ec	k__Fungi	p__unidentified	c__unidentified	o__unidentified	f__unidentified	g__unidentified	s__unidentified
2652ed9316038d27f0321db2cc725ad1	k__Fungi	p__unidentified	c__unidentified	o__unidentified	f__unidentified	g__unidentified	s__unidentified
73c94e4cdeecb8383a875a72d18c21de	k__Fungi	p__unidentified	c__unidentified	o__unidentified	f__unidentified	g__unidentified	s__unidentified
baf88983b4d7f513e0983d9f16cb4b10	k__Fungi	p__unidentified	c__unidentified	o__unidentified	f__unidentified	g__unidentified	s__unidentified
7aedaa00785908cb30d64b53d88778b7	k__Fungi	p__unidentified	c__unidentified	o__unidentified	f__unidentified	g__unidentified	s__unidentified
5818c62c1fec63502e47558324cdde9f	k__Fungi	p__unidentified	c__unidentified	o__unidentified	f__unidentified	g__unidentified	s__unidentified
c268d065a2742251befded5870a057ff	k__Fungi	p__unidentified	c__unidentified	o__unidentified	f__unidentified	g__unidentified	s__unidentified
ed9f244e9b8dd5605a1dd8ec8d1441d6	k__Fungi	p__unidentified	c__unidentified	o__unidentified	f__unidentified	g__unidentified	s__unidentified
6675463062bef783edc280d180e8ffb3	k__Fungi	p__unidentified	c__unidentified	o__unidentified	f__unidentified	g__unidentified	s__unidentified
2a8838a059232b9d5eda4cf329aa0a38	k__Fungi	p__unidentified	c__unidentified	o__unidentified	f__unidentified	g__unidentified	s__unidentified
b769f02e72cbf1efdb7efc38d8eacef5	k__Fungi	p__unidentified	c__unidentified	o__unidentified	f__unidentified	g__unidentified	s__unidentified
258e27ab8666308347cc89f4f6997902	k__Fungi	p__unidentified	c__unidentified	o__unidentified	f__unidentified	g__unidentified	s__unidentified
4c90442c7cc3a82513e78745e4a428cc	k__Fungi	p__unidentified	c__unidentified	o__unidentified	f__unidentified	g__unidentified	s__unidentified
22eaeefceb0f3204b1176387d607ff02	k__Fungi	p__unidentified	c__unidentified	o__unidentified	f__unidentified	g__unidentified	s__unidentified
254d8c1f4164e23bd2595e9a75edbe36	k__Fungi	p__unidentified	c__unidentified	o__unidentified	f__unidentified	g__unidentified	s__unidentified
fde2718cc4f1208ed1e2b06eeb36e49d	k__Fungi	p__unidentified	c__unidentified	o__unidentified	f__unidentified	g__unidentified	s__unidentified
8a3c81654a2ef237affa8fe58283ccfa	k__Fungi	p__unidentified	c__unidentified	o__unidentified	f__unidentified	g__unidentified	s__unidentified
2ef30e375d840c3f4775ba291cb73e62	k__Fungi	p__unidentified	c__unidentified	o__unidentified	f__unidentified	g__unidentified	s__unidentified
5faf2567349d85e5f2c7dff5134504cb	k__Fungi	p__unidentified	c__unidentified	o__unidentified	f__unidentified	g__unidentified	s__unidentified
729d10b0ee4bddd5c8364a3b311836d6	k__Fungi	p__unidentified	c__unidentified	o__unidentified	f__unidentified	g__unidentified	s__unidentified
ec3cb50cd7fa99fd06e1ef22790a784b	k__Fungi	p__unidentified	c__unidentified	o__unidentified	f__unidentified	g__unidentified	s__unidentified
5c76b86d8a1bb128f771172384c14dcc	k__Fungi	p__unidentified	c__unidentified	o__unidentified	f__unidentified	g__unidentified	s__unidentified
44fd9683f921779e0e3323a1af3ee1ef	k__Fungi	p__unidentified	c__unidentified	o__unidentified	f__unidentified	g__unidentified	s__unidentified
0ecb7503d587e21e6368b26c75eaba57	k__Fungi	p__unidentified	c__unidentified	o__unidentified	f__unidentified	g__unidentified	s__unidentified
59105dc488100d24d4814a4ae359fb6b	k__Fungi	p__unidentified	c__unidentified	o__unidentified	f__unidentified	g__unidentified	s__unidentified
debcbd0a823fa347206d672c108a7d08	k__Fungi	p__unidentified	c__unidentified	o__unidentified	f__unidentified	g__unidentified	s__unidentified
33e50b3643022258c97680d65f699f79	k__Fungi	p__unidentified	c__unidentified	o__unidentified	f__unidentified	g__unidentified	s__unidentified
6490402efc29f40631bdd5b594abc639	k__Fungi	p__unidentified	c__unidentified	o__unidentified	f__unidentified	g__unidentified	s__unidentified
6630553669142c68df7c57d37414d1fe	k__Fungi	p__unidentified	c__unidentified	o__unidentified	f__unidentified	g__unidentified	s__unidentified
4a28085451b3c5b27f77b407744580c7	k__Fungi	p__unidentified	c__unidentified	o__unidentified	f__unidentified	g__unidentified	s__unidentified
f7d53d03d5fe8b57e5ce188a65c4d912	k__Fungi	p__unidentified	c__unidentified	o__unidentified	f__unidentified	g__unidentified	s__unidentified
513e725a5a101b793ee0c0946de49f8c	k__Fungi	p__unidentified	c__unidentified	o__unidentified	f__unidentified	g__unidentified	s__unidentified
eec885dbd889335b82f2544b5e13f769	k__Fungi	p__unidentified	c__unidentified	o__unidentified	f__unidentified	g__unidentified	s__unidentified
ea2752955781e7bf6eb473488078cbb5	k__Fungi	p__unidentified	c__unidentified	o__unidentified	f__unidentified	g__unidentified	s__unidentified
47f8ad69add1f1b2ba00be355e208ff2	k__Fungi	p__unidentified	c__unidentified	o__unidentified	f__unidentified	g__unidentified	s__unidentified
d3956c0ece69822a9791cc3a49215aba	k__Fungi	p__unidentified	c__unidentified	o__unidentified	f__unidentified	g__unidentified	s__unidentified
ae05009c832c7e96111891e56965d286	k__Fungi	p__unidentified	c__unidentified	o__unidentified	f__unidentified	g__unidentified	s__unidentified
481764dd208ec7a0ba1de4cc8cf28b28	k__Fungi	p__unidentified	c__unidentified	o__unidentified	f__unidentified	g__unidentified	s__unidentified
b1ad095810774699143cbe0b0f2086f0	k__Fungi	p__unidentified	c__unidentified	o__unidentified	f__unidentified	g__unidentified	s__unidentified
29a3e633a4e10435a707f51015b3627b	k__Fungi	p__unidentified	c__unidentified	o__unidentified	f__unidentified	g__unidentified	s__unidentified
49527e945de10dbd95d0e541ab38fc6e	k__Fungi	p__unidentified	c__unidentified	o__unidentified	f__unidentified	g__unidentified	s__unidentified
d374ed7175424fc0aef809091f2e0fd9	k__Fungi	p__unidentified	c__unidentified	o__unidentified	f__unidentified	g__unidentified	s__unidentified
50c55a0e6aa02e87593e34e0ba9791f3	k__Fungi	p__unidentified	c__unidentified	o__unidentified	f__unidentified	g__unidentified	s__unidentified
52ef4d59358f9aa5a6296fc8f9476eb6	k__Fungi	p__unidentified	c__unidentified	o__unidentified	f__unidentified	g__unidentified	s__unidentified
a3c75860f99755e4fa9d2bff8d3b08e7	k__Fungi	p__unidentified	c__unidentified	o__unidentified	f__unidentified	g__unidentified	s__unidentified
70ed1bc01a373b2a4f94564b4aed7aa1	k__Fungi	p__unidentified	c__unidentified	o__unidentified	f__unidentified	g__unidentified	s__unidentified
8791a1c48e473213b584add6eec388c5	k__Fungi	p__unidentified	c__unidentified	o__unidentified	f__unidentified	g__unidentified	s__unidentified
48df1bb266d97f7c866b8225b00cca7f	k__Fungi	p__unidentified	c__unidentified	o__unidentified	f__unidentified	g__unidentified	s__unidentified
e8bac97624986567ff5ba2a6131380b3	k__Fungi	p__unidentified	c__unidentified	o__unidentified	f__unidentified	g__unidentified	s__unidentified
d86b450b48703744f59c7394ad213d39	k__Fungi	p__unidentified	c__unidentified	o__unidentified	f__unidentified	g__unidentified	s__unidentified
f04a05843a3862474dfb96e72eea8b67	k__Fungi	p__unidentified	c__unidentified	o__unidentified	f__unidentified	g__unidentified	s__unidentified
707709d0697da27803f38f0cd54fee74	k__Fungi	p__unidentified	c__unidentified	o__unidentified	f__unidentified	g__unidentified	s__unidentified
92fccefd0940482b97de266b45107d88	k__Fungi	p__unidentified	c__unidentified	o__unidentified	f__unidentified	g__unidentified	s__unidentified
39bbc6b848077883eb88617615281ad1	k__Fungi	p__unidentified	c__unidentified	o__unidentified	f__unidentified	g__unidentified	s__unidentified
790dfbff49cabd88fb9ebebd4d8b8bea	k__Fungi	p__unidentified	c__unidentified	o__unidentified	f__unidentified	g__unidentified	s__unidentified
813ef30ba322ef2477a952350ea93694	k__Fungi	p__unidentified	c__unidentified	o__unidentified	f__unidentified	g__unidentified	s__unidentified
b7bc45f84b80fd0988b9a1d2bf103c68	k__Fungi	p__unidentified	c__unidentified	o__unidentified	f__unidentified	g__unidentified	s__unidentified
f0572a66e55d4da0dcf3f1cb61ce3d51	k__Fungi	p__unidentified	c__unidentified	o__unidentified	f__unidentified	g__unidentified	s__unidentified
b074bf96094462794ec99b7212958e93	k__Fungi	p__unidentified	c__unidentified	o__unidentified	f__unidentified	g__unidentified	s__unidentified
f73759e41d868869415edc1525ffacfa	k__Fungi	p__unidentified	c__unidentified	o__unidentified	f__unidentified	g__unidentified	s__unidentified
b74a6df459ba1b42a9bc2d39315f62c5	k__Fungi	p__unidentified	c__unidentified	o__unidentified	f__unidentified	g__unidentified	s__unidentified
baed733b9c1c400492f14b272ced4ede	k__Fungi	p__unidentified	c__unidentified	o__unidentified	f__unidentified	g__unidentified	s__unidentified
ed04231c23e9c8235e78bf1da4d1edc6	k__Fungi	p__unidentified	c__unidentified	o__unidentified	f__unidentified	g__unidentified	s__unidentified
63eea2e8c71a1b114d2693d2c2fefb46	k__Fungi	p__unidentified	c__unidentified	o__unidentified	f__unidentified	g__unidentified	s__unidentified
3ecfc482a9a90b6c381395de8b6a276b	k__Fungi	p__unidentified	c__unidentified	o__unidentified	f__unidentified	g__unidentified	s__unidentified
29127a2a022526d1af11536673b4a5f5	k__Fungi	p__unidentified	c__unidentified	o__unidentified	f__unidentified	g__unidentified	s__unidentified
210289ccc69061817eeb55e2119c540f	k__Fungi	p__unidentified	c__unidentified	o__unidentified	f__unidentified	g__unidentified	s__unidentified
f0121b1cfc07868425e359e8660ffecc	k__Fungi	p__unidentified	c__unidentified	o__unidentified	f__unidentified	g__unidentified	s__unidentified
8d955545e76f747bfd8119d378ca9319	k__Fungi	p__unidentified	c__unidentified	o__unidentified	f__unidentified	g__unidentified	s__unidentified
54d0c4c0f2305104a482119c5c8cb02f	k__Fungi	p__unidentified	c__unidentified	o__unidentified	f__unidentified	g__unidentified	s__unidentified
9bb33d9bb4e479cec61c138f29060d5e	k__Fungi	p__unidentified	c__unidentified	o__unidentified	f__unidentified	g__unidentified	s__unidentified
cb1eb6fabf3b19e3ed80e0448e092e19	k__Fungi	p__unidentified	c__unidentified	o__unidentified	f__unidentified	g__unidentified	s__unidentified
ade4b80c1e31e892018cfd175d464a6f	k__Fungi	p__unidentified	c__unidentified	o__unidentified	f__unidentified	g__unidentified	s__unidentified
56239e3f5fdcef9955ad9a548f4138c4	k__Fungi	p__unidentified	c__unidentified	o__unidentified	f__unidentified	g__unidentified	s__unidentified
bdbea939fba3eac59c28e5993278cb4a	k__Fungi	p__unidentified	c__unidentified	o__unidentified	f__unidentified	g__unidentified	s__unidentified
ef9d83561cf35b0c5f6785d2e3b1778c	k__Fungi	p__unidentified	c__unidentified	o__unidentified	f__unidentified	g__unidentified	s__unidentified
d8f86a887d324ddbb0d767e84ce4eda7	k__Fungi	p__unidentified	c__unidentified	o__unidentified	f__unidentified	g__unidentified	s__unidentified
c9a1a0af1a30eee1673eeaa6be30c26b	k__Fungi	p__unidentified	c__unidentified	o__unidentified	f__unidentified	g__unidentified	s__unidentified
71a4a06e561cb38c0f4a9a9308dcd144	k__Fungi	p__unidentified	c__unidentified	o__unidentified	f__unidentified	g__unidentified	s__unidentified
d25048b6ac9830c4e02c114359f84bcd	k__Fungi	p__unidentified	c__unidentified	o__unidentified	f__unidentified	g__unidentified	s__unidentified
7a688cc88763b030c823f55ed170ffc2	k__Fungi	p__unidentified	c__unidentified	o__unidentified	f__unidentified	g__unidentified	s__unidentified
52ca6c01cfa569b296a2bdf8a750f6fc	k__Fungi	p__unidentified	c__unidentified	o__unidentified	f__unidentified	g__unidentified	s__unidentified
1c2decfbf096cab1ef782e57e525ec4a	k__Fungi	p__Glomeromycota	c__unidentified	o__unidentified	f__unidentified	g__unidentified	s__unidentified
5fb38a9d34d1e6d2aec38c064d364f2d	k__Fungi	p__Glomeromycota	c__unidentified	o__unidentified	f__unidentified	g__unidentified	s__unidentified
8145714c6239e16fea5b76a5cfbcd225	k__Fungi	p__Glomeromycota	c__unidentified	o__unidentified	f__unidentified	g__unidentified	s__unidentified
9013e91e62b0a877a432663f576edfaf	k__Fungi	p__Glomeromycota	c__unidentified	o__unidentified	f__unidentified	g__unidentified	s__unidentified
a391ebda95b112b31e6deb1afa2c3811	k__Fungi	p__Glomeromycota	c__unidentified	o__unidentified	f__unidentified	g__unidentified	s__unidentified
b8af72cf145cf3ff19d3ddafeb291a75	k__Fungi	p__Glomeromycota	c__unidentified	o__unidentified	f__unidentified	g__unidentified	s__unidentified
e03abfa96338a758f77bf7914acb1198	k__Fungi	p__Glomeromycota	c__unidentified	o__unidentified	f__unidentified	g__unidentified	s__unidentified
a1755da3e0572af68f368c84ab253378	k__Fungi	p__Ascomycota	c__Sordariomycetes	o__Xylariales	f__unidentified	g__unidentified	s__unidentified
6bb37229df1ea319f602feb6f6ca3000	k__Fungi	p__Basidiomycota	c__Ustilaginomycetes	o__Ustilaginales	f__Ustilaginaceae	g__unidentified	s__unidentified
6e9edc4fdeacea50c8f057dec003224e	k__Fungi	p__Basidiomycota	c__Ustilaginomycetes	o__Ustilaginales	f__Ustilaginaceae	g__unidentified	s__unidentified
04d4ba33aab52661dcfb573f29daab0e	k__Fungi	p__Ascomycota	c__Dothideomycetes	o__Venturiales	f__Venturiaceae	g__Venturia	s__unidentified
9501f5076938e328b88a8e4337beaa95	k__Fungi	p__Ascomycota	c__Eurotiomycetes	o__Chaetothyriales	f__Herpotrichiellaceae	g__Veronaea	s__unidentified
65749144225ac9f30bc81208b7a63506	k__Fungi	p__Ascomycota	c__Sordariomycetes	o__Hypocreales	f__Nectriaceae	g__Volutella	s__unidentified
687f84b15d9366ee4de6bbe8a14d1243	k__Fungi	p__Basidiomycota	c__Agaricomycetes	o__Agaricales	f__Pluteaceae	g__Volvariella	s__unidentified
0731b162df03627124cd860dc6e09648	k__Fungi	p__Ascomycota	c__Dothideomycetes	o__Pleosporales	f__Sporormiaceae	g__Westerdykella	s__unidentified
7cdab7de1c2c84f28298c800f4bb3975	k__Fungi	p__Ascomycota	c__Dothideomycetes	o__Pleosporales	f__Sporormiaceae	g__Westerdykella	s__unidentified
e49886d813880f3b5a42fb6d561783d4	k__Fungi	p__Ascomycota	c__Sordariomycetes	o__Sordariales	f__Chaetomiaceae	g__Zopfiella	s__unidentified
75152f6bb91fadcb6c06ca84edc7fa2d	k__Fungi	p__Ascomycota	c__Dothideomycetes	o__Venturiales	f__Sympoventuriaceae	g__Veronaeopsis	s__Veronaeopsis_simplex
14be185e555a7d13fdc59829d44eb4f1	k__Fungi	p__Basidiomycota	c__Tremellomycetes	o__Tremellales	f__Bulleribasidiaceae	g__Vishniacozyma	s__Vishniacozyma_dimennae
31b17c1dc5e50dd23b701150a6e76e39	k__Fungi	p__Basidiomycota	c__Agaricomycetes	o__Corticiales	f__Vuilleminiaceae	g__Vuilleminia	s__Vuilleminia_comedens
152c2ec7a1daa71f6cc8e14db5df2432	k__Fungi	p__Basidiomycota	c__Wallemiomycetes	o__Wallemiales	f__Wallemiaceae	g__Wallemia	s__Wallemia_muriae
99733bbcb23496eef596566d529f8643	k__Fungi	p__Basidiomycota	c__Wallemiomycetes	o__Wallemiales	f__Wallemiaceae	g__Wallemia	s__Wallemia_sebi
2756d19f57328be931d86375bcd4feeb	k__Fungi	p__Ascomycota	c__Saccharomycetes	o__Saccharomycetales	f__Phaffomycetaceae	g__Wickerhamomyces	s__Wickerhamomyces_onychis
b375d17ebbc4810882e9c45a297035ca	k__Fungi	p__Basidiomycota	c__Agaricomycetes	o__Hymenochaetales	f__Schizoporaceae	g__Xylodon	s__Xylodon_nespori
20b00577ed0130aef0124b689d558533	k__Fungi	p__Basidiomycota	c__Agaricomycetes	o__Hymenochaetales	f__Schizoporaceae	g__Xylodon	s__Xylodon_rimosissimus
e2e7c06b525b8060b0a50789b12d24ee	k__Fungi	p__Basidiomycota	c__Agaricomycetes	o__Hymenochaetales	f__Schizoporaceae	g__Xylodon	s__Xylodon_sambuci
0a6811d08e24e42cbd4e5f4faa4e1eb9	k__Fungi	p__Ascomycota	c__Sordariomycetes	o__Hypocreales	f__unidentified	g__unidentified	s__unidentified
086dcfc72770c0b78423e264efb95fc4	k__Fungi	p__Ascomycota	c__Sordariomycetes	o__Xylariales	f__unidentified	g__unidentified	s__unidentified
08961accef000e62cbba0d58798a2f98	k__Fungi	p__Ascomycota	c__unidentified	o__unidentified	f__unidentified	g__unidentified	s__unidentified
093a68b3fd633c35ff9bfb3f34394ada	k__Fungi	p__Ascomycota	c__unidentified	o__unidentified	f__unidentified	g__unidentified	s__unidentified
09d3e24261fa6ea93ed5be453020f576	k__Fungi	p__Ascomycota	c__unidentified	o__unidentified	f__unidentified	g__unidentified	s__unidentified
0b1d86e6fe96301f9c71d3772206124a	k__Fungi	p__Ascomycota	c__unidentified	o__unidentified	f__unidentified	g__unidentified	s__unidentified
0b3d4a7a257ddb58089b6aa4da3af1f9	k__Fungi	p__Ascomycota	c__unidentified	o__unidentified	f__unidentified	g__unidentified	s__unidentified
0bbe14dddc15abf5402ea05c51a1d430	k__Fungi	p__Ascomycota	c__unidentified	o__unidentified	f__unidentified	g__unidentified	s__unidentified
024381ef340289262bde7745ec1e56cf	k__Fungi	p__unidentified	c__unidentified	o__unidentified	f__unidentified	g__unidentified	s__unidentified
04b2cae92790f964ad010fa3425ba78c	k__Fungi	p__unidentified	c__unidentified	o__unidentified	f__unidentified	g__unidentified	s__unidentified
0645707d1ee7023f53d38e8999f22345	k__Fungi	p__unidentified	c__unidentified	o__unidentified	f__unidentified	g__unidentified	s__unidentified
066808105f3a99ed083a2fe8190b598e	k__Fungi	p__unidentified	c__unidentified	o__unidentified	f__unidentified	g__unidentified	s__unidentified
0783d2217b064b5e66a245b3bf023339	k__Fungi	p__unidentified	c__unidentified	o__unidentified	f__unidentified	g__unidentified	s__unidentified
08a7f8507009e7039801823515c23279	k__Fungi	p__unidentified	c__unidentified	o__unidentified	f__unidentified	g__unidentified	s__unidentified
0aaf5132f85c57b912597e52a610c098	k__Fungi	p__unidentified	c__unidentified	o__unidentified	f__unidentified	g__unidentified	s__unidentified
0b265641a0922bf768fdd747c9bed46d	k__Fungi	p__unidentified	c__unidentified	o__unidentified	f__unidentified	g__unidentified	s__unidentified
